# Supplementary material for: Dichlorido[1-(1,10-phenanthrolin-2-yl)-2-pyridone]copper(II)
Source: Acta Crystallogr Sect E Struct Rep Online. 2008 Jul 5;64(Pt 8):m982. doi: 10.1107/S160053680801948X (PMC2961911; doi:10.1107/S160053680801948X)
Supplement: Supplementary file 2 [file e-64-0m982-Isup2.hkl]

# 
# h,k,l, Fc-squared, Fo-squared, sigma(Fo-squared) and status flag 
# 
data_I
_shelx_title ' 80509dm in P2(1)/c' 
_shelx_refln_list_code          4 
_shelx_F_calc_maximum      335.83 
_exptl_crystal_F_000       820.00 
_reflns_d_resolution_high  0.7831 
 
loop_ 
 _symmetry_equiv_pos_as_xyz 
 'x, y, z' 
 '-x, y+1/2, -z+1/2' 
 '-x, -y, -z' 
 'x, -y-1/2, z-1/2' 
 
_cell_length_a     7.3653 
_cell_length_b    13.8105 
_cell_length_c    14.9943 
_cell_angle_alpha  90.000 
_cell_angle_beta   98.416 
_cell_angle_gamma  90.000 
 
_shelx_F_squared_multiplier     1.000 
 
loop_ 
 _refln_index_h 
 _refln_index_k 
 _refln_index_l 
 _refln_F_squared_calc 
 _refln_F_squared_meas 
 _refln_F_squared_sigma 
 _refln_observed_status 
   1   0   0      727.25      859.22     32.57 o 
   2   0   0   112780.75    92526.90   2826.02 o 
   3   0   0       11.48       39.88      6.48 o 
   4   0   0     1224.10     1312.25     49.87 o 
   5   0   0      835.03      749.76     34.79 o 
   6   0   0      170.63      250.20     27.20 o 
   7   0   0     1696.04     3179.66    136.76 o 
   8   0   0      115.72      176.18     32.48 o 
   1   1   0     8179.04     8991.83    240.59 o 
   2   1   0     8632.58     9592.86    339.07 o 
   3   1   0     9037.16     9038.02    197.85 o 
   4   1   0     6443.44     7018.11    156.91 o 
   5   1   0       38.34       22.71      5.73 o 
   6   1   0       94.90      121.90     15.13 o 
   7   1   0        8.62        8.24     14.06 o 
   8   1   0        1.93       12.58     15.64 o 
   0   2   0     6572.28     6529.72    114.61 o 
   1   2   0        7.99       14.14      1.14 o 
   2   2   0     8931.36    10383.56    227.95 o 
   3   2   0      427.03      459.92     12.33 o 
   4   2   0     3058.35     3466.93     67.41 o 
   5   2   0      467.84      425.19     17.32 o 
   6   2   0      105.88      123.99     11.19 o 
   7   2   0       96.35      156.58     70.37 o 
   8   2   0       21.09       40.16     58.48 o 
   1   3   0       72.21      105.20      4.62 o 
   2   3   0      162.05      151.84      6.94 o 
   3   3   0       23.96       17.28      2.78 o 
   4   3   0     5536.93     5858.43    109.41 o 
   5   3   0     1039.62     1046.80     72.41 o 
   6   3   0     1089.22     1195.10    261.90 o 
   7   3   0      102.06      135.61     22.62 o 
   8   3   0       62.06      148.21    147.03 o 
   0   4   0    28067.99    27646.22    571.39 o 
   1   4   0     3329.45     3408.56     48.19 o 
   2   4   0       92.74       56.59      6.49 o 
   3   4   0     1893.04     1866.15     44.79 o 
   4   4   0     3405.64     3863.28     90.15 o 
   5   4   0     1938.68     2008.25     91.60 o 
   6   4   0     1138.07     1127.87    290.77 o 
   7   4   0     2274.56     3091.32   1266.81 o 
   8   4   0     1129.58     4323.78    242.70 o 
   1   5   0     3256.63     3105.52     40.36 o 
   2   5   0     2340.39     2474.20     41.78 o 
   3   5   0     3834.85     3774.53     62.70 o 
   4   5   0     3993.91     4029.69    179.04 o 
   5   5   0       42.71       46.92     10.27 o 
   6   5   0        4.38        1.92     11.29 o 
   7   5   0        2.36        5.45     11.43 o 
   8   5   0      157.64      449.14     89.01 o 
   0   6   0     2355.14     2508.33     47.46 o 
   1   6   0        1.17        0.00      1.38 o 
   2   6   0      818.09      861.16     20.73 o 
   3   6   0       81.04       76.59      6.52 o 
   4   6   0       67.95       53.09      7.69 o 
   5   6   0      137.05      133.94     12.22 o 
   6   6   0      333.50      300.34     69.67 o 
   7   6   0       23.61       30.65     11.23 o 
   8   6   0      747.32     2365.32    160.45 o 
   1   7   0      255.82      242.73      7.10 o 
   2   7   0     1718.10     1774.39     30.37 o 
   3   7   0      344.71      327.49     13.86 o 
   4   7   0      607.33      590.08     22.78 o 
   5   7   0      205.00      172.17     13.78 o 
   6   7   0      160.34      153.71     26.19 o 
   7   7   0        1.20        9.35     22.21 o 
   8   7   0       83.21      177.47     61.16 o 
   0   8   0     5691.43     5750.50    104.52 o 
   1   8   0     1651.71     1692.71     24.55 o 
   2   8   0      626.75      584.52     14.92 o 
   3   8   0     1505.16     1517.68     36.00 o 
   4   8   0      244.77      234.89     12.38 o 
   5   8   0     1006.58     1013.51     42.75 o 
   6   8   0      225.23      224.71     23.46 o 
   7   8   0     1016.46     1623.88     90.96 o 
   8   8   0       46.62       54.23     55.05 o 
   1   9   0      938.85      959.06     16.41 o 
   2   9   0      622.31      649.82     22.96 o 
   3   9   0      564.26      525.93     15.30 o 
   4   9   0     3476.66     3323.13     70.65 o 
   5   9   0       53.40       49.95      7.88 o 
   6   9   0      996.01      997.05     55.34 o 
   7   9   0       34.22       15.98     13.65 o 
   0  10   0       39.83       32.76      7.59 o 
   1  10   0        0.82        6.28      3.22 o 
   2  10   0       13.88       14.32      4.05 o 
   3  10   0       13.93       19.36      4.79 o 
   4  10   0      128.91      122.58      8.94 o 
   5  10   0       17.40       40.30     11.55 o 
   6  10   0      288.53      216.06     39.46 o 
   7  10   0       21.68       47.53     13.55 o 
   1  11   0      602.73      621.95     16.53 o 
   2  11   0      137.44      123.28      8.25 o 
   3  11   0      712.61      705.06     23.60 o 
   4  11   0      416.83      385.54     14.67 o 
   5  11   0        0.49        0.00      5.49 o 
   6  11   0      137.86      131.20     16.40 o 
   7  11   0        2.60        0.00      9.44 o 
   0  12   0     3998.38     3908.33    142.96 o 
   1  12   0      242.82      238.91     10.47 o 
   2  12   0     1013.75      962.07     23.42 o 
   3  12   0      166.61      168.11     10.66 o 
   4  12   0      278.06      263.62     13.12 o 
   5  12   0      197.48      182.51     13.41 o 
   6  12   0       69.03       75.64     13.92 o 
   1  13   0     3544.75     3452.67     92.57 o 
   2  13   0       61.79       76.02      8.80 o 
   3  13   0     1803.59     1759.28     40.46 o 
   4  13   0      706.79      647.96     20.43 o 
   5  13   0       34.78       24.48     16.15 o 
   6  13   0      337.63      361.23     30.44 o 
   0  14   0     1102.85     1192.88     60.14 o 
   1  14   0        1.33        2.80      7.93 o 
   2  14   0     1105.75     1079.62     31.72 o 
   3  14   0       51.55       63.51      8.30 o 
   4  14   0      367.19      334.80     15.70 o 
   5  14   0      114.96      116.41     12.97 o 
   1  15   0       24.94       23.69      9.90 o 
   2  15   0       37.31       33.77     10.77 o 
   3  15   0       30.87       37.98      9.02 o 
   4  15   0       44.36       57.12      8.83 o 
   0  16   0      481.80      552.58     41.18 o 
   1  16   0       68.29       61.77     12.95 o 
   2  16   0       34.22       60.82     13.42 o 
   3  16   0       60.18       66.68     14.01 o 
   1  17   0      577.09      644.80     33.00 o 
   2  17   0       48.90       57.99     14.62 o 
  -8   1   1       22.27       38.77     17.58 o 
  -7   1   1      106.08       83.74     18.23 o 
  -6   1   1       77.67       81.98     16.10 o 
  -5   1   1      784.96      772.35     29.24 o 
  -4   1   1     1181.79     1116.43     31.08 o 
  -3   1   1     2803.53     2898.51     67.35 o 
  -2   1   1      225.35      227.36      8.22 o 
  -1   1   1    16178.46    18036.52    829.06 o 
   0   1   1     6366.57     6606.50     90.20 o 
   1   1   1    17429.76    18180.35    322.54 o 
   2   1   1    11650.66    13404.22    289.32 o 
   3   1   1     9100.78     9576.16    209.61 o 
   4   1   1      641.38      569.31     24.24 o 
   5   1   1       29.62       34.23      6.61 o 
   6   1   1      209.62      260.53     14.06 o 
   7   1   1        7.32        3.67     13.83 o 
   8   1   1       39.66       21.93     17.40 o 
   9   1   1        0.82        0.00     42.10 o 
  -7   2   1     1114.92     2024.52   2313.50 o 
  -6   2   1      188.92      177.16     10.27 o 
  -5   2   1     1485.94     1560.54     41.71 o 
  -4   2   1     6768.32     7314.24    134.81 o 
  -3   2   1     2161.00     2136.49     66.54 o 
  -2   2   1    27988.19    30692.84   1250.48 o 
  -1   2   1     9149.51     9969.88    245.48 o 
   0   2   1     8337.76     8919.60    121.57 o 
   1   2   1      563.41      657.32     14.56 o 
   2   2   1    25299.86    26579.36    470.45 o 
   3   2   1      111.05      108.81      6.24 o 
   4   2   1     5451.63     5890.54    110.49 o 
   5   2   1      179.48      190.84     14.54 o 
   6   2   1      677.77      735.40     58.71 o 
   7   2   1     1654.24     2200.03    407.27 o 
   8   2   1      365.66      495.84    186.26 o 
  -7   3   1      256.65      380.59    462.74 o 
  -6   3   1      326.35      337.88     17.59 o 
  -5   3   1     1957.72     2036.44     43.54 o 
  -4   3   1     1235.96     1149.04     26.10 o 
  -3   3   1        1.19        2.11      2.12 o 
  -2   3   1       14.71       29.96      3.50 o 
  -1   3   1      405.35      354.16      9.13 o 
   0   3   1     4624.48     4712.49     69.49 o 
   1   3   1      101.93       67.57      6.13 o 
   2   3   1      349.77      393.60      9.76 o 
   3   3   1      374.90      337.64     11.93 o 
   4   3   1    13268.49    14454.92    260.76 o 
   5   3   1      306.49      308.40     12.44 o 
   6   3   1     4987.82     5406.21    584.64 o 
   7   3   1       16.21       17.10     10.25 o 
   8   3   1      300.47      481.15    181.50 o 
  -9   4   1       21.08       31.00     20.17 o 
  -7   4   1       71.17       54.83     52.19 o 
  -6   4   1      783.24      644.83     34.88 o 
  -5   4   1        3.22        0.00      4.97 o 
  -4   4   1     2336.87     2535.57     53.41 o 
  -3   4   1      249.10      234.62      8.35 o 
  -2   4   1       24.90       30.85      3.05 o 
  -1   4   1       21.92       21.66      2.91 o 
   0   4   1      814.76      903.79     14.56 o 
   1   4   1     1446.97     1562.21     23.43 o 
   2   4   1      359.22      361.67     13.62 o 
   3   4   1     1386.27     1452.45     32.93 o 
   4   4   1        0.52        0.82      2.87 o 
   5   4   1      224.29      219.19     14.33 o 
   6   4   1      712.93      676.64    102.34 o 
   7   4   1        6.32       16.82     16.33 o 
   8   4   1      221.14      206.73     53.07 o 
  -7   5   1       25.77      114.27     48.39 o 
  -6   5   1       25.62       17.38      8.57 o 
  -5   5   1      101.97       94.39      9.75 o 
  -4   5   1     4100.17     4057.57     77.58 o 
  -3   5   1     2532.32     2480.35     42.74 o 
  -2   5   1      551.55      552.47     10.73 o 
  -1   5   1     4063.96     4109.50     52.39 o 
   0   5   1      208.06      238.70      5.18 o 
   1   5   1     3745.17     3718.08     52.97 o 
   2   5   1      321.54      240.65      9.13 o 
   3   5   1     4279.93     4152.52    132.78 o 
   4   5   1      731.89      722.83     52.05 o 
   5   5   1        1.42        0.00      5.55 o 
   6   5   1      476.25      409.97     61.44 o 
   7   5   1       61.66       54.07     13.35 o 
   8   5   1      214.40      228.02     85.68 o 
  -8   6   1       38.49       62.36     17.58 o 
  -7   6   1      437.95     1212.87     97.25 o 
  -6   6   1      198.34      216.06     60.88 o 
  -5   6   1     1277.95     1192.88     50.43 o 
  -4   6   1      110.41      104.58      9.23 o 
  -3   6   1     2483.42     2395.60     37.19 o 
  -2   6   1     3303.29     3303.94     48.70 o 
  -1   6   1     8908.86     9262.41    126.12 o 
   0   6   1    38827.18    39217.19    519.27 o 
   1   6   1      639.94      598.81     11.20 o 
   2   6   1    12819.75    13487.72    246.45 o 
   3   6   1       47.86       46.62      5.84 o 
   4   6   1     2291.72     2156.28     57.74 o 
   5   6   1       82.81       76.36     10.43 o 
   6   6   1      963.40      984.00     73.19 o 
   7   6   1      737.43      785.91    147.81 o 
   8   6   1      167.69      308.68     56.72 o 
  -8   7   1       89.14      132.17    312.89 o 
  -7   7   1       84.95       96.82     53.30 o 
  -6   7   1      479.35      480.63     70.92 o 
  -5   7   1        9.20        9.44      6.20 o 
  -4   7   1     4941.70     4921.12     95.28 o 
  -3   7   1     3138.13     2976.51     69.13 o 
  -2   7   1     6107.07     6624.34    102.17 o 
  -1   7   1     6623.22     6579.26     83.48 o 
   0   7   1     6104.53     6918.58     87.52 o 
   1   7   1     6932.04     6797.32     95.34 o 
   2   7   1     1636.86     1714.55     37.99 o 
   3   7   1     5805.68     5269.90    233.27 o 
   4   7   1     1589.11     1503.58     43.63 o 
   5   7   1      427.98      388.99     19.61 o 
   6   7   1     1084.40      997.05    101.18 o 
   7   7   1      103.76      104.18     31.23 o 
   8   7   1       82.94      173.49     46.45 o 
  -8   8   1       13.63       32.26     72.17 o 
  -7   8   1      269.16      301.00    181.36 o 
  -6   8   1       56.19       62.12     22.48 o 
  -5   8   1      904.59      864.85     35.20 o 
  -4   8   1      421.57      406.54     13.48 o 
  -3   8   1     1324.44     1366.33     33.60 o 
  -2   8   1      471.34      373.83      9.39 o 
  -1   8   1      636.47      664.23     11.80 o 
   0   8   1      391.52      303.52      7.12 o 
   1   8   1       18.88       10.67      2.06 o 
   2   8   1     1310.68     1288.27     30.92 o 
   3   8   1      183.53      180.26     15.96 o 
   4   8   1      570.36      496.39     21.03 o 
   5   8   1      203.42      156.40     13.58 o 
   6   8   1        7.22       14.06      8.73 o 
   7   8   1       25.32       21.51     13.37 o 
   8   8   1        9.77       22.30     35.72 o 
  -8   9   1       46.83       63.61     54.87 o 
  -7   9   1        7.16       17.05     11.66 o 
  -6   9   1       51.80       57.24     24.89 o 
  -5   9   1      274.04      274.45     14.28 o 
  -4   9   1     2317.74     2274.69     43.99 o 
  -3   9   1       42.62       51.70      5.60 o 
  -2   9   1      229.41      258.98      9.69 o 
  -1   9   1       13.57       15.72      2.77 o 
   0   9   1       95.30       86.25      4.17 o 
   1   9   1      172.20      179.86     10.03 o 
   2   9   1       16.74       17.91      3.97 o 
   3   9   1       26.75       19.21      5.32 o 
   4   9   1     1057.16      961.84     27.65 o 
   5   9   1      137.95      128.97     13.02 o 
   6   9   1      319.80      323.68     29.29 o 
   7   9   1        6.85        2.41     19.89 o 
  -7  10   1      327.55      367.70    173.72 o 
  -6  10   1      190.18      186.72     18.49 o 
  -5  10   1      740.69      725.64     29.93 o 
  -4  10   1      270.23      244.98     11.57 o 
  -3  10   1      908.97      884.07     21.69 o 
  -2  10   1       44.94       48.98      5.51 o 
  -1  10   1     1426.03     1406.08     28.27 o 
   0  10   1     4024.19     4102.77     54.90 o 
   1  10   1      127.62      124.79      6.05 o 
   2  10   1      231.21      215.95     10.35 o 
   3  10   1      302.64      282.57     11.58 o 
   4  10   1       14.11       14.10      5.77 o 
   5  10   1      348.62      335.04     26.37 o 
   6  10   1      130.95      131.00     15.43 o 
   7  10   1      671.66      681.40    220.03 o 
  -7  11   1      257.51      257.04     85.64 o 
  -6  11   1       26.70       39.04     11.54 o 
  -5  11   1      285.16      269.86     16.41 o 
  -4  11   1     1020.81      974.32     24.67 o 
  -3  11   1      343.30      303.56     12.23 o 
  -2  11   1      726.19      739.11     19.08 o 
  -1  11   1     1356.34     1319.48     27.61 o 
   0  11   1      283.84      282.43     10.28 o 
   1  11   1     1981.61     1919.85     36.92 o 
   2  11   1      115.80      101.26      7.74 o 
   3  11   1     1976.51     1886.57     47.96 o 
   4  11   1      192.84      200.64     11.43 o 
   5  11   1      134.68      131.46     11.80 o 
   6  11   1      220.75      242.21     26.07 o 
   7  11   1        2.34        6.55     10.11 o 
  -6  12   1        0.87        0.00      9.48 o 
  -5  12   1      386.90      383.61     25.23 o 
  -4  12   1       73.15       60.19      9.54 o 
  -3  12   1      283.45      279.47     19.04 o 
  -2  12   1      465.10      442.59     14.80 o 
  -1  12   1       21.55       19.46      4.97 o 
   0  12   1      529.24      516.59     33.96 o 
   1  12   1        0.19        3.82      4.09 o 
   2  12   1      637.09      628.93     18.05 o 
   3  12   1       32.73       46.95      6.65 o 
   4  12   1      385.95      327.98     14.23 o 
   5  12   1       53.71       61.40      9.61 o 
   6  12   1       15.78       11.24      9.34 o 
  -6  13   1        2.47        1.71      9.59 o 
  -5  13   1      158.65      162.25     14.39 o 
  -4  13   1      210.51      203.90     12.46 o 
  -3  13   1        3.93        7.53      5.25 o 
  -2  13   1        1.58        0.00      4.46 o 
  -1  13   1        1.61        0.00      9.53 o 
   0  13   1        1.29        0.00      6.53 o 
   1  13   1        0.68        0.00      5.12 o 
   2  13   1       53.92       59.33      9.47 o 
   3  13   1       40.62       39.57      6.99 o 
   4  13   1      257.90      243.65     13.28 o 
   5  13   1       36.75       38.60      9.01 o 
   6  13   1       75.03       65.04     13.31 o 
  -5  14   1      129.39      132.96     13.81 o 
  -4  14   1       70.49       78.95     20.55 o 
  -3  14   1      211.58      198.77     12.11 o 
  -2  14   1        0.61        9.70      7.29 o 
  -1  14   1      275.82      256.70     19.18 o 
   0  14   1      873.81      852.88     34.24 o 
   1  14   1      124.36      148.72     15.99 o 
   2  14   1      166.84      167.01     13.15 o 
   3  14   1      113.64      124.40     10.38 o 
   4  14   1        1.11        0.00      5.79 o 
   5  14   1       80.59       87.00     11.53 o 
  -4  15   1      248.60      222.35     20.00 o 
  -3  15   1       16.31       26.31      7.11 o 
  -2  15   1       68.10       78.33     13.31 o 
  -1  15   1      138.21      144.91     16.68 o 
   0  15   1        6.00        6.95      8.17 o 
   1  15   1      302.04      353.13     41.31 o 
   2  15   1        1.42        4.64      8.62 o 
   3  15   1      289.21      298.96     17.76 o 
   4  15   1      127.46      124.87     11.38 o 
  -3  16   1      170.88      180.06     33.91 o 
  -2  16   1        3.48        0.00      8.42 o 
  -1  16   1        1.50        0.00      8.29 o 
   0  16   1        2.43        0.00      8.78 o 
   1  16   1      111.75      102.11     15.34 o 
   2  16   1       46.22       59.62     13.09 o 
   3  16   1      153.89      169.51     19.22 o 
  -2  17   1        0.77        8.97     10.24 o 
  -1  17   1       27.86       29.24     11.92 o 
   0  17   1       34.73       41.42     12.98 o 
   1  17   1      148.87      171.97     19.64 o 
   2  17   1      178.46      219.10     21.76 o 
  -7   0   2     1100.45     1164.38     53.48 o 
  -6   0   2       61.03       52.74     11.47 o 
  -5   0   2     2369.01     2304.34     82.91 o 
  -4   0   2      213.96      204.67     14.62 o 
  -3   0   2      701.89      547.22     24.06 o 
  -2   0   2     1466.95     1776.79     41.68 o 
  -1   0   2     7779.72     9119.55    159.08 o 
   0   0   2     4024.04     4598.45    101.57 o 
   1   0   2     2092.04     2405.47     76.52 o 
   2   0   2      846.44      754.39     28.68 o 
   3   0   2     2277.04     2294.25     77.63 o 
   4   0   2     1730.04     1656.27     60.61 o 
   5   0   2      732.93      729.04     34.70 o 
   6   0   2     2666.34     2792.62    102.24 o 
   8   0   2       76.47       69.30     27.20 o 
   9   0   2        5.63        0.00     28.04 o 
  -7   1   2      133.73      109.40      9.90 o 
  -6   1   2      749.10      767.72     26.79 o 
  -5   1   2     1137.45     1064.95     31.82 o 
  -4   1   2    11286.71    11459.62    251.63 o 
  -3   1   2      156.87      119.15     14.25 o 
  -2   1   2     3962.28     3992.07     60.84 o 
  -1   1   2      952.70      969.24     19.23 o 
   0   1   2     2184.64     2381.68     48.12 o 
   1   1   2     5095.93     5377.28     97.09 o 
   2   1   2    16691.25    18419.25    327.46 o 
   3   1   2    12681.53    13482.03    292.87 o 
   4   1   2      271.61      282.29     12.46 o 
   5   1   2      814.67      749.58     24.88 o 
   6   1   2      391.85      372.65     16.26 o 
   7   1   2       11.96        9.62      9.35 o 
   8   1   2      197.23      190.79     31.83 o 
   9   1   2       36.72      102.95     88.64 o 
  -8   2   2        5.14        5.74     11.84 o 
  -7   2   2       55.27       62.63     10.70 o 
  -6   2   2        0.05        0.00      3.81 o 
  -5   2   2      421.17      383.69     13.33 o 
  -4   2   2      875.52      940.66     22.44 o 
  -3   2   2     1665.43     1849.25     83.30 o 
  -2   2   2     6134.35     6993.24    282.21 o 
  -1   2   2     6760.82     7734.77    149.02 o 
   0   2   2     2601.74     2792.86     39.28 o 
   1   2   2     6880.31     7521.98    134.99 o 
   2   2   2      754.78      857.77     18.70 o 
   3   2   2      339.08      345.91     10.63 o 
   4   2   2     1316.18     1332.59     30.08 o 
   5   2   2      131.39      125.52      8.29 o 
   6   2   2      546.56      518.12     24.18 o 
   7   2   2      102.64      119.44     30.95 o 
   8   2   2       93.04       92.68     17.25 o 
   9   2   2       24.08       24.61     21.74 o 
  -9   3   2        0.56       16.66     17.95 o 
  -8   3   2       10.95        3.79     12.95 o 
  -7   3   2      164.89      154.89     21.00 o 
  -6   3   2      135.97      138.80     12.05 o 
  -5   3   2     3724.27     3772.80     74.00 o 
  -4   3   2     2952.13     3006.60     63.45 o 
  -3   3   2     1409.31     1657.39     72.08 o 
  -2   3   2       40.28       30.73      1.64 o 
  -1   3   2       51.91       69.39      4.47 o 
   0   3   2      138.44      166.25      4.11 o 
   1   3   2      113.32       99.18      3.91 o 
   2   3   2      578.58      591.72     18.71 o 
   3   3   2     2916.44     3049.72     58.87 o 
   4   3   2     1354.83     1428.80     34.86 o 
   5   3   2       69.85       64.96      9.28 o 
   6   3   2      548.76      628.42     27.57 o 
   7   3   2        0.34       12.13      9.55 o 
   8   3   2       32.92       46.77     40.48 o 
  -9   4   2       85.06       79.48     22.95 o 
  -8   4   2      325.79      379.37     32.39 o 
  -7   4   2      308.16      298.41     26.19 o 
  -6   4   2        4.06        7.23      5.91 o 
  -5   4   2      720.73      726.08     19.66 o 
  -4   4   2      226.68      214.81      8.67 o 
  -3   4   2      520.82      442.56     10.53 o 
  -2   4   2     1853.11     2040.81     30.85 o 
  -1   4   2     3377.64     3223.34     46.31 o 
   0   4   2     7858.10     8035.14    110.60 o 
   1   4   2      332.01      387.65      8.52 o 
   2   4   2     3883.87     3907.79     91.69 o 
   3   4   2       87.92       99.27      7.00 o 
   4   4   2     1644.60     1658.68     46.33 o 
   5   4   2       79.07      106.63     11.31 o 
   6   4   2     2953.04     3047.83    122.00 o 
   7   4   2     1293.49     1511.57    144.48 o 
   8   4   2       85.55      129.86     56.54 o 
  -9   5   2       14.79       12.21     17.49 o 
  -8   5   2       30.01       22.85     14.53 o 
  -7   5   2      158.24      166.18     21.28 o 
  -6   5   2        9.61       10.12      5.09 o 
  -5   5   2      832.37      826.55     22.83 o 
  -4   5   2     2207.65     2126.08     37.71 o 
  -3   5   2      495.40      504.82     11.36 o 
  -2   5   2      912.86      763.79     13.86 o 
  -1   5   2     2869.62     2800.79     36.66 o 
   0   5   2     2204.54     2066.43     30.95 o 
   1   5   2     3507.27     3507.14     56.89 o 
   2   5   2     6688.67     7141.77    133.46 o 
   3   5   2     6801.94     7139.30    164.00 o 
   4   5   2        2.28        5.44      4.60 o 
   5   5   2      761.26      788.64     50.01 o 
   6   5   2      636.58      612.86     27.51 o 
   7   5   2       58.67       87.39     14.70 o 
   8   5   2      458.98      479.90     69.58 o 
  -8   6   2      232.47      197.92     26.00 o 
  -7   6   2        1.76        0.00     49.69 o 
  -6   6   2      360.32      315.64     18.35 o 
  -5   6   2      294.74      293.49     12.99 o 
  -4   6   2       15.15       13.42      3.83 o 
  -3   6   2     1574.26     1667.29     27.41 o 
  -2   6   2      694.01      670.99     13.02 o 
  -1   6   2     2961.39     3131.38     41.17 o 
   0   6   2        2.24       12.57      2.13 o 
   1   6   2     2664.30     2724.21     40.37 o 
   2   6   2       52.45       98.34      6.92 o 
   3   6   2      226.86      217.76     12.13 o 
   4   6   2      152.27      102.77     20.08 o 
   5   6   2      208.54      188.74     14.43 o 
   6   6   2       30.10       35.58      9.79 o 
   7   6   2      177.62      223.21     19.65 o 
   8   6   2       19.32       25.11     12.69 o 
  -8   7   2       39.68       24.61     14.71 o 
  -7   7   2       11.04        4.75     15.82 o 
  -6   7   2      105.90       95.21     17.40 o 
  -5   7   2      743.11      739.42     36.62 o 
  -4   7   2      601.75      535.73     17.67 o 
  -3   7   2        7.52        8.44      3.26 o 
  -2   7   2      359.49      361.30      8.98 o 
  -1   7   2     1149.85     1275.44     18.97 o 
   0   7   2     1263.71     1422.93     26.39 o 
   1   7   2     1413.54     1515.46     31.88 o 
   2   7   2     1861.37     1938.35     42.23 o 
   3   7   2     1991.80     1933.50     43.42 o 
   4   7   2      610.17      514.51     21.31 o 
   5   7   2       57.74       47.42      8.99 o 
   6   7   2      349.01      334.98     20.65 o 
   7   7   2       24.51       19.48     10.21 o 
   8   7   2       43.89       73.58     36.83 o 
  -8   8   2      344.17      369.01     34.14 o 
  -7   8   2        0.46        4.65     20.45 o 
  -6   8   2      104.64      107.22     32.85 o 
  -5   8   2      179.02      177.19     13.08 o 
  -4   8   2      873.91      865.21     24.51 o 
  -3   8   2     1496.32     1428.81     31.27 o 
  -2   8   2     2125.81     2275.28     35.99 o 
  -1   8   2     6341.43     6690.92     93.09 o 
   0   8   2     2099.09     1856.98     28.50 o 
   1   8   2      207.85      194.43      6.13 o 
   2   8   2     1323.97     1244.37     35.89 o 
   3   8   2       61.82       75.94      7.54 o 
   4   8   2       66.98       65.76     21.79 o 
   5   8   2      144.51      143.55     13.44 o 
   6   8   2      417.90      428.44     35.99 o 
   7   8   2     1020.86     1073.61    110.16 o 
   8   8   2        6.51       33.40     29.15 o 
  -8   9   2        0.39       20.82     15.73 o 
  -7   9   2      489.65      660.60    406.25 o 
  -6   9   2        2.70        0.00      8.67 o 
  -5   9   2     2390.36     2336.98     63.86 o 
  -4   9   2      406.31      350.28     13.58 o 
  -3   9   2      365.58      392.10     12.75 o 
  -2   9   2      180.56      168.57      8.24 o 
  -1   9   2      136.32      121.56      5.84 o 
   0   9   2      387.50      376.75     12.13 o 
   1   9   2      504.09      472.51     11.24 o 
   2   9   2      557.90      561.43     27.38 o 
   3   9   2     1139.20     1039.44     28.35 o 
   4   9   2      202.76      204.91     14.88 o 
   5   9   2       68.32       92.97     11.76 o 
   6   9   2      129.44      147.77     15.97 o 
   7   9   2        0.61       18.66     12.86 o 
  -7  10   2        9.18       12.13     11.56 o 
  -6  10   2      156.85      168.06     26.32 o 
  -5  10   2      133.31      138.96     19.58 o 
  -4  10   2        6.32        6.20      4.55 o 
  -3  10   2      416.08      396.74     13.44 o 
  -2  10   2      104.52      114.06      7.51 o 
  -1  10   2        5.83        5.17      2.80 o 
   0  10   2      173.55      160.20      7.06 o 
   1  10   2      135.22      139.24      6.80 o 
   2  10   2      588.01      607.80     19.79 o 
   3  10   2      135.84      128.49     10.32 o 
   4  10   2      429.70      425.50     21.00 o 
   5  10   2      155.52      167.77     21.19 o 
   6  10   2       21.18       28.63      9.85 o 
   7  10   2       98.69      101.51     16.01 o 
  -7  11   2        0.10        0.00     10.94 o 
  -6  11   2      149.09      154.82     35.90 o 
  -5  11   2      202.20      191.22     15.39 o 
  -4  11   2      306.35      287.38     12.93 o 
  -3  11   2       18.10       19.63      5.10 o 
  -2  11   2      464.47      485.46     19.14 o 
  -1  11   2       25.01       49.99     25.24 o 
   0  11   2     1445.07     1503.17     30.17 o 
   1  11   2      162.73      162.32      9.58 o 
   2  11   2     3133.95     2978.28     54.26 o 
   3  11   2      456.55      434.75     14.87 o 
   4  11   2      174.71      139.24     14.02 o 
   5  11   2       34.99       41.98     10.22 o 
   6  11   2        3.15        1.43      8.81 o 
   7  11   2       25.44       26.93     13.69 o 
  -6  12   2       15.71       13.63     10.63 o 
  -5  12   2      205.44      211.33     15.49 o 
  -4  12   2       51.19       54.81      8.69 o 
  -3  12   2     1217.27     1152.81     28.34 o 
  -2  12   2        4.99        0.05      4.23 o 
  -1  12   2     4938.45     5165.49     86.99 o 
   0  12   2     3128.00     3183.62     67.41 o 
   1  12   2     1257.15     1224.28     36.41 o 
   2  12   2     1781.03     1872.51     38.20 o 
   3  12   2       64.41       67.68      7.80 o 
   4  12   2      377.20      368.89     18.63 o 
   5  12   2        6.83        0.15      6.43 o 
   6  12   2      347.50      295.11     24.28 o 
  -6  13   2      310.45      316.08     24.08 o 
  -5  13   2      198.91      186.22     15.20 o 
  -4  13   2     1321.00     1335.97     37.32 o 
  -3  13   2        6.31        0.00      4.87 o 
  -2  13   2     1160.51     1119.11     26.72 o 
  -1  13   2     1016.61     1027.91     46.30 o 
   0  13   2      598.22      577.06     52.97 o 
   1  13   2     2567.44     2526.35     57.24 o 
   2  13   2      290.77      313.18     13.21 o 
   3  13   2     2338.20     2342.71     47.04 o 
   4  13   2        0.67        0.00      5.32 o 
   5  13   2      302.20      270.61     16.47 o 
   6  13   2        3.49        9.79      8.08 o 
  -5  14   2      233.66      229.72     17.08 o 
  -4  14   2       13.80        5.86      6.82 o 
  -3  14   2     1195.06     1186.40     59.27 o 
  -2  14   2      357.54      346.51     26.28 o 
  -1  14   2     1196.22     1179.85     78.14 o 
   0  14   2      543.13      479.77     24.96 o 
   1  14   2      375.55      356.57     21.98 o 
   2  14   2      608.64      600.40     41.56 o 
   3  14   2       28.57       19.90      6.63 o 
   4  14   2      360.10      366.28     23.40 o 
   5  14   2        0.29        3.16      7.20 o 
  -4  15   2       35.41       38.17      9.17 o 
  -3  15   2       16.02       21.29      9.18 o 
  -2  15   2      375.45      351.26     25.17 o 
  -1  15   2       53.18       38.18     11.03 o 
   0  15   2      144.65      130.47     15.86 o 
   1  15   2        5.60       13.60      9.55 o 
   2  15   2       89.82       94.01     14.16 o 
   3  15   2      101.57       96.73     12.15 o 
   4  15   2        1.89        0.00      6.42 o 
  -3  16   2        8.07        0.00     12.68 o 
  -2  16   2        9.54        0.00      8.65 o 
  -1  16   2      306.62      273.47     21.72 o 
   0  16   2      304.73      294.30     22.52 o 
   1  16   2       51.04       53.04     15.91 o 
   2  16   2      199.88      252.81     48.25 o 
   3  16   2        4.09       12.42     10.59 o 
  -2  17   2      187.64      166.09     27.94 o 
  -1  17   2        3.28       13.57     10.98 o 
   0  17   2       19.68       17.23     10.75 o 
   1  17   2      223.73      259.02     23.18 o 
   2  17   2        1.34        0.00     12.58 o 
  -8   1   3       59.42       48.85     10.65 o 
  -7   1   3        5.38        3.28      4.88 o 
  -6   1   3       62.56       54.05      5.48 o 
  -5   1   3     2178.82     2061.04     36.53 o 
  -4   1   3     2315.98     2281.76     38.92 o 
  -3   1   3      877.98      926.36     17.45 o 
  -2   1   3      971.76      925.87     14.66 o 
  -1   1   3       93.65       80.23      2.67 o 
   0   1   3      489.61      439.36      8.61 o 
   1   1   3      557.61      538.72     12.47 o 
   2   1   3     6444.67     6970.66    126.94 o 
   3   1   3     5293.80     5733.23    106.73 o 
   4   1   3       30.38       31.24      5.88 o 
   5   1   3      789.01      806.40     22.40 o 
   6   1   3       70.95       73.61     21.19 o 
   7   1   3       69.54       97.39     14.32 o 
   8   1   3        6.66       22.48     18.51 o 
  -8   2   3      394.06      467.88     23.54 o 
  -7   2   3       97.37      117.22     12.63 o 
  -6   2   3      249.12      249.96     10.93 o 
  -5   2   3     1330.89     1372.31     36.05 o 
  -4   2   3     1452.11     1512.06     24.42 o 
  -3   2   3     3337.82     3589.57    102.38 o 
  -2   2   3     6618.64     7392.34    143.99 o 
  -1   2   3    13032.00    13418.89    207.94 o 
   0   2   3     6562.15     6777.05    162.33 o 
   1   2   3      185.01      233.18      8.13 o 
   2   2   3     3845.80     3911.45     75.41 o 
   3   2   3      264.28      283.49      9.73 o 
   4   2   3      385.59      379.68     16.24 o 
   5   2   3       24.72       17.06      4.53 o 
   6   2   3     2279.75     2337.93     66.09 o 
   7   2   3      951.26     1121.65     55.52 o 
   8   2   3      174.40      198.75     30.90 o 
  -9   3   3       18.15       20.63     17.58 o 
  -8   3   3       85.29       52.18     11.05 o 
  -7   3   3      197.30      216.37     16.32 o 
  -6   3   3      191.75      167.81      8.52 o 
  -5   3   3     3647.89     3682.52     66.11 o 
  -4   3   3      725.81      743.74     32.11 o 
  -3   3   3      861.17      918.74     48.66 o 
  -2   3   3       12.63       12.11      1.30 o 
  -1   3   3      461.90      444.52      8.38 o 
   0   3   3      183.22      256.85      5.69 o 
   1   3   3       86.29       62.32      3.43 o 
   2   3   3     1798.88     1827.91     36.44 o 
   3   3   3     1765.92     1712.88     35.66 o 
   4   3   3       28.93       22.56      4.09 o 
   5   3   3      322.77      335.18     22.21 o 
   6   3   3       76.04       84.70     12.15 o 
   7   3   3       99.23      149.34     16.93 o 
   8   3   3       15.21       27.46     13.11 o 
  -9   4   3        1.39        0.00     15.36 o 
  -8   4   3      118.29       95.86     19.34 o 
  -7   4   3      368.85      340.66     19.73 o 
  -6   4   3      252.54      237.46     15.71 o 
  -5   4   3      641.21      677.76     20.95 o 
  -4   4   3       84.54       92.61      7.77 o 
  -3   4   3      380.35      431.66     12.67 o 
  -2   4   3      233.71      241.99      8.13 o 
  -1   4   3      762.28      807.69     13.91 o 
   0   4   3      498.56      479.90      9.19 o 
   1   4   3      551.62      596.92     12.74 o 
   2   4   3      106.83      105.50      4.45 o 
   3   4   3       10.54       15.22      2.70 o 
   4   4   3       18.29       12.51      5.31 o 
   5   4   3       17.68       19.79      6.99 o 
   6   4   3       10.28       14.20      8.17 o 
   7   4   3       12.52       22.35     10.48 o 
   8   4   3       31.58       60.46     21.14 o 
  -9   5   3       60.65       73.65     22.21 o 
  -8   5   3       83.80       89.48     18.97 o 
  -7   5   3        1.04        0.00      6.97 o 
  -6   5   3       99.05       81.94     13.28 o 
  -5   5   3      830.79      835.40     33.77 o 
  -4   5   3     1696.05     1580.70     58.83 o 
  -3   5   3      859.99      987.66     17.69 o 
  -2   5   3     1316.82     1218.81     20.26 o 
  -1   5   3      865.09     1027.36     17.32 o 
   0   5   3     2601.86     2629.87     38.83 o 
   1   5   3       25.65       30.59      2.78 o 
   2   5   3    10426.03    10922.83    244.63 o 
   3   5   3     2323.52     2340.33     60.62 o 
   4   5   3      520.82      528.46     23.50 o 
   5   5   3       69.25       50.75      9.16 o 
   6   5   3        9.70       16.53      8.44 o 
   7   5   3        3.46        0.00      9.21 o 
   8   5   3       16.71       19.68     12.84 o 
  -8   6   3      502.48      440.81     35.90 o 
  -7   6   3      319.92      353.59     42.98 o 
  -6   6   3      392.57      344.23     19.34 o 
  -5   6   3      565.27      573.81     18.17 o 
  -4   6   3      705.60      665.95     14.31 o 
  -3   6   3     1707.37     1560.74     30.11 o 
  -2   6   3     1823.74     1915.60     30.28 o 
  -1   6   3    17552.86    17372.52    237.64 o 
   0   6   3     3727.24     3681.70     53.51 o 
   1   6   3     8011.95     8244.22    114.94 o 
   2   6   3     2268.50     2234.86     47.23 o 
   3   6   3     1566.81     1528.64     43.36 o 
   4   6   3      305.94      276.35     15.34 o 
   5   6   3      422.68      374.20     19.53 o 
   6   6   3     1249.00     1171.96     68.47 o 
   7   6   3      361.46      392.30     54.18 o 
   8   6   3      108.73      101.72     17.97 o 
  -8   7   3       15.22        0.00     12.77 o 
  -7   7   3       14.26       13.05     12.12 o 
  -6   7   3      333.09      324.56     19.58 o 
  -5   7   3      779.74      807.50     42.19 o 
  -4   7   3     4848.05     4827.01     82.90 o 
  -3   7   3      215.23      213.84      7.11 o 
  -2   7   3     5861.33     5882.80     84.28 o 
  -1   7   3      388.57      391.98      8.51 o 
   0   7   3     5370.83     5029.55     72.19 o 
   1   7   3     1437.47     1437.73     33.11 o 
   2   7   3     6864.80     6713.49    127.80 o 
   3   7   3     2762.29     2796.77     91.19 o 
   4   7   3      498.56      488.43     21.41 o 
   5   7   3      246.60      207.16     15.52 o 
   6   7   3        1.07        0.00      6.94 o 
   7   7   3       88.76       98.26     15.10 o 
   8   7   3        0.90        6.67     11.70 o 
  -8   8   3       54.89       72.54     19.34 o 
  -7   8   3      121.26      181.58    554.39 o 
  -6   8   3      260.35      248.53     25.45 o 
  -5   8   3       13.11       20.35      6.14 o 
  -4   8   3       54.68       60.75      6.07 o 
  -3   8   3     1317.37     1339.48     36.14 o 
  -2   8   3      169.49      167.02      8.76 o 
  -1   8   3     3962.68     4180.86     54.96 o 
   0   8   3      207.50      212.41      6.84 o 
   1   8   3     2765.91     2803.19     42.61 o 
   2   8   3      286.17      263.60     12.94 o 
   3   8   3      991.50      921.31     43.86 o 
   4   8   3      364.53      297.13     21.19 o 
   5   8   3      327.09      316.47     18.46 o 
   6   8   3       15.56       17.49      9.47 o 
   7   8   3       86.49       85.65     14.58 o 
  -8   9   3        2.63        0.00     13.32 o 
  -7   9   3      121.49      150.99    195.51 o 
  -6   9   3      209.18      206.65    107.66 o 
  -5   9   3       31.29       22.19      8.28 o 
  -4   9   3        7.97        3.37      4.03 o 
  -3   9   3      210.05      206.60      9.50 o 
  -2   9   3      175.34      185.71      7.22 o 
  -1   9   3        2.35        4.64      2.60 o 
   0   9   3       54.58       55.91      3.74 o 
   1   9   3      156.42      139.81      7.18 o 
   2   9   3     1087.22     1121.78     29.17 o 
   3   9   3      387.05      367.24     15.21 o 
   4   9   3        2.00        0.00      5.49 o 
   5   9   3       11.49        7.42      7.63 o 
   6   9   3        1.39        0.00      7.82 o 
   7   9   3       11.30        9.34      9.98 o 
  -7  10   3        2.89        4.85     15.78 o 
  -6  10   3      110.88      105.37     18.51 o 
  -5  10   3       74.06       70.17     10.04 o 
  -4  10   3      302.95      277.20     19.71 o 
  -3  10   3      359.03      358.72     14.68 o 
  -2  10   3      506.83      468.21     17.51 o 
  -1  10   3     1197.76     1172.67     36.81 o 
   0  10   3     1800.84     1733.55     36.47 o 
   1  10   3     1333.38     1324.82     28.64 o 
   2  10   3     1402.39     1352.13     34.18 o 
   3  10   3      607.22      579.85     25.86 o 
   4  10   3       62.81       76.44     10.76 o 
   5  10   3      109.70      108.90     13.70 o 
   6  10   3      133.27      149.36     16.39 o 
   7  10   3      306.29      345.68     53.34 o 
  -7  11   3      106.67      139.63     53.30 o 
  -6  11   3       15.15       16.00     10.58 o 
  -5  11   3      966.13      920.91     30.02 o 
  -4  11   3      840.16      832.86     26.63 o 
  -3  11   3     1203.53     1147.38     39.07 o 
  -2  11   3      684.25      697.92     23.13 o 
  -1  11   3      299.44      304.79     11.28 o 
   0  11   3      195.12      228.84     28.79 o 
   1  11   3      303.81      314.21     11.61 o 
   2  11   3       80.53       99.74     12.63 o 
   3  11   3     2012.42     1966.01     52.81 o 
   4  11   3      390.26      353.42     19.95 o 
   5  11   3      462.68      497.96     25.06 o 
   6  11   3      264.20      211.94     18.76 o 
  -6  12   3      281.84      298.13     63.34 o 
  -5  12   3       34.57       49.94      9.54 o 
  -4  12   3      234.31      238.30     18.35 o 
  -3  12   3      705.11      699.71     21.22 o 
  -2  12   3        6.60        9.21      4.78 o 
  -1  12   3     1728.36     1922.55    137.90 o 
   0  12   3        7.52        3.34      5.87 o 
   1  12   3      757.69      764.16     23.94 o 
   2  12   3      347.85      316.06     12.91 o 
   3  12   3       19.41       32.48      7.43 o 
   4  12   3      681.25      647.55     30.90 o 
   5  12   3        8.83        2.90      7.98 o 
   6  12   3      108.53      111.31     16.38 o 
  -6  13   3       76.65       85.87     28.50 o 
  -5  13   3      113.12      128.62     15.62 o 
  -4  13   3       66.83       76.49     18.39 o 
  -3  13   3        2.13        0.00      5.65 o 
  -2  13   3      764.88      775.50     37.41 o 
  -1  13   3      183.33      150.36     22.02 o 
   0  13   3     1192.07     1072.59     38.40 o 
   1  13   3      690.50      715.27     41.57 o 
   2  13   3      146.42      112.89     11.24 o 
   3  13   3        0.57        0.00      5.07 o 
   4  13   3      197.07      189.61     13.81 o 
   5  13   3        0.11        0.00      7.05 o 
  -5  14   3       44.92       57.28     10.49 o 
  -4  14   3      322.05      345.38     18.32 o 
  -3  14   3       37.14       35.51     10.21 o 
  -2  14   3      355.95      431.50     36.54 o 
  -1  14   3       63.82       70.88     18.51 o 
   0  14   3      616.95      533.77     26.65 o 
   1  14   3      217.64      229.17     18.81 o 
   2  14   3      709.67      723.46     40.77 o 
   3  14   3      341.02      325.01     14.96 o 
   4  14   3       92.80       94.00     11.19 o 
   5  14   3       49.68       35.96      9.27 o 
  -4  15   3      440.62      429.64     28.71 o 
  -3  15   3        5.80        8.26     10.27 o 
  -2  15   3     1112.18     1123.18     92.67 o 
  -1  15   3        1.84       10.87      8.83 o 
   0  15   3      731.68      708.53     33.63 o 
   1  15   3      242.51      279.74     21.42 o 
   2  15   3      108.39      123.02     12.61 o 
   3  15   3     1492.56     1505.79     42.61 o 
   4  15   3       29.42       28.11     11.61 o 
  -3  16   3        4.91        3.05     12.86 o 
  -2  16   3       38.34       38.03     16.75 o 
  -1  16   3       11.11       23.73     10.17 o 
   0  16   3       13.50       13.91      9.92 o 
   1  16   3       11.76       17.94     10.04 o 
   2  16   3      101.15      103.86     15.84 o 
   3  16   3       37.06       25.62      9.77 o 
  -1  17   3       33.25       33.91     12.30 o 
   0  17   3       12.79       18.41     11.19 o 
   1  17   3        0.07        3.73     10.45 o 
  -8   0   4      251.81      285.91     27.02 o 
  -7   0   4      232.83      225.51     14.78 o 
  -6   0   4      628.27      499.32     44.18 o 
  -5   0   4      814.90      771.52     24.59 o 
  -4   0   4     2945.14     2937.02     68.31 o 
  -3   0   4     1500.90     1399.51     34.89 o 
  -2   0   4    15513.74    16066.82    334.76 o 
  -1   0   4    34646.83    33906.62    585.46 o 
   0   0   4       78.09       89.92      5.41 o 
   1   0   4    17233.05    17575.22    535.28 o 
   2   0   4      890.89      863.29     33.87 o 
   3   0   4     2991.42     2990.72     99.84 o 
   4   0   4       12.15       11.84      6.01 o 
   5   0   4     1708.42     1616.02     62.55 o 
   6   0   4     1742.32     1688.19     67.55 o 
   7   0   4      107.43      177.75     30.26 o 
   8   0   4      324.06      401.39     48.86 o 
  -8   1   4       26.83        8.05     10.73 o 
  -7   1   4       17.26       17.44      5.65 o 
  -6   1   4       21.13       16.28      4.63 o 
  -5   1   4     1354.64     1269.78     44.03 o 
  -4   1   4     4341.07     4325.95     68.48 o 
  -3   1   4     2935.00     3027.59     48.45 o 
  -2   1   4     5851.66     5948.10     81.16 o 
  -1   1   4     1572.70     1698.45     27.80 o 
   0   1   4     3131.61     3154.50     58.57 o 
   1   1   4      303.79      329.28      9.21 o 
   2   1   4    11937.88    12579.55    225.97 o 
   3   1   4     1681.98     1795.08     37.89 o 
   4   1   4     1003.40      968.52     24.29 o 
   5   1   4      160.82      133.86      9.01 o 
   6   1   4        4.43        5.75      7.11 o 
   7   1   4        6.36        0.00     12.95 o 
   8   1   4       44.78       54.76     19.50 o 
  -9   2   4        0.03        0.00     12.03 o 
  -8   2   4       24.05       17.40     15.54 o 
  -7   2   4        0.00        0.00      4.68 o 
  -6   2   4      247.01      205.14     11.02 o 
  -5   2   4        9.53       11.56      2.85 o 
  -4   2   4      360.07      335.84     10.24 o 
  -3   2   4      295.83      272.97      5.96 o 
  -2   2   4       77.05       77.17      2.58 o 
  -1   2   4     3475.21     3509.06     65.88 o 
   0   2   4      260.75      260.36      6.61 o 
   1   2   4     2646.89     2824.66     53.66 o 
   2   2   4      262.43      241.83     10.52 o 
   3   2   4      576.81      601.57     16.31 o 
   4   2   4       64.88       74.96      6.34 o 
   5   2   4      103.29      114.09     11.56 o 
   6   2   4       72.95       73.54     13.28 o 
   7   2   4       18.03       21.42      9.63 o 
   8   2   4       32.50       37.57     19.34 o 
  -9   3   4        4.78        5.09     15.08 o 
  -8   3   4       13.68       20.46      8.94 o 
  -7   3   4      124.18       89.95     11.74 o 
  -6   3   4      308.39      269.90     17.62 o 
  -5   3   4       85.99       71.72      5.53 o 
  -4   3   4      211.16      215.82      6.37 o 
  -3   3   4      198.79      249.33      9.85 o 
  -2   3   4      111.39      128.44      3.43 o 
  -1   3   4      124.37      148.04      7.96 o 
   0   3   4      984.85     1075.71     22.92 o 
   1   3   4      248.31      269.64      8.12 o 
   2   3   4     2009.07     2001.60     45.11 o 
   3   3   4     2088.61     2054.78     42.26 o 
   4   3   4       25.15       24.57      4.17 o 
   5   3   4      452.55      463.58     21.33 o 
   6   3   4       48.32       36.60     13.69 o 
   7   3   4       14.85       31.03     10.58 o 
   8   3   4       21.16       23.17     12.66 o 
  -9   4   4      588.75      615.87     42.75 o 
  -8   4   4      244.37      299.30     20.76 o 
  -7   4   4       26.22       15.78      8.23 o 
  -6   4   4      289.18      299.33     18.51 o 
  -5   4   4        7.02        4.28      3.92 o 
  -4   4   4     1350.50     1495.51     88.16 o 
  -3   4   4      310.19      392.92     18.03 o 
  -2   4   4     7571.90     7887.50    141.63 o 
  -1   4   4     4676.18     4398.09     62.65 o 
   0   4   4     1484.93     1586.21     24.72 o 
   1   4   4     4375.98     4271.73     79.51 o 
   2   4   4     2036.45     2024.80     66.89 o 
   3   4   4     1058.67     1153.06     25.99 o 
   4   4   4        9.65        9.44      5.37 o 
   5   4   4      556.08      576.86     24.68 o 
   6   4   4      944.70     1043.32     58.25 o 
   7   4   4      313.83      316.40     30.86 o 
   8   4   4       84.93      124.84     18.58 o 
  -8   5   4       46.94       54.28     12.01 o 
  -7   5   4      469.65      481.01     23.88 o 
  -6   5   4      202.07      215.87     15.82 o 
  -5   5   4     2687.41     2849.08    159.75 o 
  -4   5   4     1030.67     1048.88     41.33 o 
  -3   5   4     2443.36     2694.50     45.57 o 
  -2   5   4     2017.23     1871.52     29.36 o 
  -1   5   4      754.91      820.99     26.00 o 
   0   5   4     1151.57     1007.75     18.55 o 
   1   5   4      114.92      132.54      5.13 o 
   2   5   4     3414.03     3216.14     74.43 o 
   3   5   4     4072.00     4293.38    103.86 o 
   4   5   4       48.31       16.03      7.91 o 
   5   5   4      546.95      574.01     44.65 o 
   6   5   4       72.16       68.04     16.05 o 
   7   5   4        4.75        8.17      9.95 o 
   8   5   4        6.59        9.06     11.62 o 
  -8   6   4        0.91        8.47      9.57 o 
  -7   6   4      224.73      261.02     26.97 o 
  -6   6   4      332.03      387.03     20.77 o 
  -5   6   4       33.06       20.47      7.49 o 
  -4   6   4      542.50      554.45     18.03 o 
  -3   6   4       61.13       56.93      4.01 o 
  -2   6   4        0.83        2.22      1.96 o 
  -1   6   4      960.38      978.48     17.44 o 
   0   6   4      189.50      210.76      7.79 o 
   1   6   4     1784.16     1814.82     33.48 o 
   2   6   4      260.28      266.33     28.73 o 
   3   6   4      281.75      249.26     13.96 o 
   4   6   4      306.30      287.82     20.54 o 
   5   6   4        0.19        0.00      5.66 o 
   6   6   4       67.19       70.99     11.77 o 
   7   6   4        6.04        0.00     11.06 o 
   8   6   4       13.41       27.47     13.00 o 
  -8   7   4       52.12       58.48     17.49 o 
  -7   7   4      312.76      314.18     21.24 o 
  -6   7   4       44.50       57.39     10.89 o 
  -5   7   4     1411.47     1444.84     36.57 o 
  -4   7   4       54.45       47.73      6.81 o 
  -3   7   4       46.13       44.48      3.95 o 
  -2   7   4      272.30      294.51      8.57 o 
  -1   7   4      168.86      162.94      6.61 o 
   0   7   4      513.22      621.01     12.70 o 
   1   7   4      226.31      236.27      6.81 o 
   2   7   4     1091.88     1029.82     52.09 o 
   3   7   4      177.53      157.76     11.97 o 
   4   7   4        3.66        8.49      6.99 o 
   5   7   4       22.45       19.85      7.78 o 
   6   7   4      209.06      173.21     23.13 o 
   7   7   4        4.69        0.66      8.69 o 
   8   7   4        0.84        0.00     10.74 o 
  -8   8   4       82.41       98.45     20.73 o 
  -7   8   4      100.60       91.22     13.34 o 
  -6   8   4       54.81       59.42     11.15 o 
  -5   8   4      668.03      685.36     22.99 o 
  -4   8   4      523.77      499.97     17.93 o 
  -3   8   4      103.37       86.81      5.31 o 
  -2   8   4     2962.56     2734.92     97.50 o 
  -1   8   4     2016.72     1869.58     37.60 o 
   0   8   4      804.75      811.57     19.22 o 
   1   8   4     1397.72     1270.34     54.09 o 
   2   8   4     2016.86     1966.99     58.52 o 
   3   8   4     1067.83      974.51     46.26 o 
   4   8   4      247.20      232.50     24.15 o 
   5   8   4      752.75      724.55     33.63 o 
   6   8   4      700.65      642.15     29.32 o 
   7   8   4       80.23       88.25     21.70 o 
  -8   9   4      131.78      109.65     22.30 o 
  -7   9   4       43.87       53.57     17.49 o 
  -6   9   4      337.24      295.06     49.46 o 
  -5   9   4      234.05      222.21     14.07 o 
  -4   9   4      108.16       93.34      9.36 o 
  -3   9   4        8.53        4.23      3.55 o 
  -2   9   4      870.70      840.90     17.21 o 
  -1   9   4       58.66       61.09      4.70 o 
   0   9   4     1184.45     1183.89     21.39 o 
   1   9   4      460.24      429.88     12.71 o 
   2   9   4     1881.82     1880.72     53.28 o 
   3   9   4     3576.26     3537.84    139.81 o 
   4   9   4       41.22       38.03      8.51 o 
   5   9   4     1263.86     1287.19     43.83 o 
   6   9   4       59.23       34.49     11.38 o 
   7   9   4       83.65      119.83     16.74 o 
  -7  10   4        8.73        1.86     74.35 o 
  -6  10   4      277.10      305.99     29.79 o 
  -5  10   4      198.19      211.71     14.25 o 
  -4  10   4      674.09      649.06     22.18 o 
  -3  10   4      842.77      838.40     36.27 o 
  -2  10   4       92.22       79.35      6.48 o 
  -1  10   4      624.89      604.35     14.00 o 
   0  10   4       58.84       61.49      5.84 o 
   1  10   4       27.89       29.76      4.77 o 
   2  10   4      392.76      378.96     15.84 o 
   3  10   4       28.86       22.24      7.74 o 
   4  10   4      763.04      703.97     28.95 o 
   5  10   4      317.45      272.87     46.26 o 
   6  10   4      341.96      348.94     22.95 o 
   7  10   4      101.86       64.07     14.51 o 
  -7  11   4        0.02        0.29     20.91 o 
  -6  11   4        6.41        0.00     10.75 o 
  -5  11   4      281.89      293.56     21.01 o 
  -4  11   4      336.27      273.74     18.98 o 
  -3  11   4       76.13       53.56     12.26 o 
  -2  11   4       44.00       38.78      6.93 o 
  -1  11   4     1227.84     1231.66     24.79 o 
   0  11   4       58.65       62.34      6.32 o 
   1  11   4      187.00      208.44      9.84 o 
   2  11   4     1428.50     1430.42     36.86 o 
   3  11   4       39.86       45.98      9.71 o 
   4  11   4       28.60       26.35      8.93 o 
   5  11   4       35.40       28.95     10.87 o 
   6  11   4       90.60       84.18     28.36 o 
  -6  12   4      187.84      214.40     26.00 o 
  -5  12   4      217.79      227.28     16.44 o 
  -4  12   4      788.83      753.74     25.81 o 
  -3  12   4      210.63      190.41     12.91 o 
  -2  12   4     3210.76     3134.35     57.23 o 
  -1  12   4      525.25      584.75     19.94 o 
   0  12   4      219.06      233.34     10.72 o 
   1  12   4       10.59       12.36      6.01 o 
   2  12   4      250.80      235.83     14.20 o 
   3  12   4       23.09       30.14      7.48 o 
   4  12   4      242.89      225.89     18.30 o 
   5  12   4      283.05      273.89     37.47 o 
   6  12   4      336.11      297.78     22.85 o 
  -6  13   4       12.43       14.61      9.13 o 
  -5  13   4      962.28     1027.73     33.65 o 
  -4  13   4      590.99      589.36     22.95 o 
  -3  13   4     1058.91     1075.37     50.81 o 
  -2  13   4     1854.77     1914.89     45.83 o 
  -1  13   4      923.03     1021.88     48.86 o 
   0  13   4     3479.90     3404.36     91.80 o 
   1  13   4      601.09      620.33     22.46 o 
   2  13   4     3524.08     3344.22     84.44 o 
   3  13   4       14.43       13.29      7.74 o 
   4  13   4      368.54      327.03     21.89 o 
   5  13   4      128.27      109.78     15.56 o 
  -5  14   4      138.36      134.58     14.11 o 
  -4  14   4      113.63      117.76     12.24 o 
  -3  14   4      784.84      804.82     26.75 o 
  -2  14   4       91.69      134.78     18.60 o 
  -1  14   4     1747.57     1699.19     54.47 o 
   0  14   4       78.02       89.81     13.43 o 
   1  14   4     2499.20     2416.99     56.89 o 
   2  14   4       21.72       37.20      8.60 o 
   3  14   4     1617.15     1614.59     53.51 o 
   4  14   4      248.00      257.32     31.65 o 
   5  14   4      340.20      305.10     18.38 o 
  -4  15   4       87.27       94.98     11.85 o 
  -3  15   4        0.27        6.30      8.47 o 
  -2  15   4        4.75        7.86     11.94 o 
  -1  15   4      149.63      151.84     16.70 o 
   0  15   4      182.80      231.61     22.11 o 
   1  15   4       15.02        6.12      8.68 o 
   2  15   4        1.27        0.00      6.86 o 
   3  15   4        0.19        0.72      7.62 o 
   4  15   4       21.61       13.19     10.50 o 
  -3  16   4      117.65      115.03     15.97 o 
  -2  16   4      204.84      166.55     26.93 o 
  -1  16   4      298.13      266.21     32.11 o 
   0  16   4       31.05       41.15     11.97 o 
   1  16   4       23.91       31.18     11.63 o 
   2  16   4      199.85      185.18     25.26 o 
   3  16   4       90.40      102.78     13.43 o 
  -1  17   4       13.62       18.88     16.01 o 
   0  17   4      364.01      388.16     28.13 o 
   1  17   4        3.75       13.64     11.83 o 
  -9   1   5      228.70      195.14     26.00 o 
  -8   1   5        9.39       13.14     11.20 o 
  -7   1   5      419.91      387.57     15.70 o 
  -6   1   5      347.36      314.85     10.99 o 
  -5   1   5     3727.39     3717.98     61.02 o 
  -4   1   5      327.83      295.86      9.14 o 
  -3   1   5     2751.80     2792.54     45.32 o 
  -2   1   5       89.74       66.45      3.67 o 
  -1   1   5       75.91       61.57      2.53 o 
   0   1   5      858.04     1031.05     21.86 o 
   1   1   5      159.07      152.59      6.23 o 
   2   1   5     2140.55     2131.96     43.15 o 
   3   1   5     1581.47     1664.61     36.40 o 
   4   1   5      149.51      131.65     10.04 o 
   5   1   5      384.92      370.62     14.56 o 
   6   1   5       68.01       63.55     11.18 o 
   7   1   5        3.22       21.37     16.29 o 
   8   1   5       18.76       34.70     17.38 o 
  -9   2   5      692.75      746.71     47.65 o 
  -8   2   5       72.44      109.26     13.56 o 
  -7   2   5      127.03      123.65     10.01 o 
  -6   2   5       22.45       34.03      5.84 o 
  -5   2   5      324.65      348.10     10.76 o 
  -4   2   5      344.86      306.98      7.86 o 
  -3   2   5       95.34      125.78     10.69 o 
  -2   2   5     8363.35     8494.53    115.29 o 
  -1   2   5     6757.09     6820.73    105.38 o 
   0   2   5      714.58      806.53     18.18 o 
   1   2   5     3727.02     3661.69     69.11 o 
   2   2   5     2842.03     3050.38     59.32 o 
   3   2   5      880.70      815.60     20.64 o 
   4   2   5        3.35        8.99      3.56 o 
   5   2   5     1222.09     1281.24     66.25 o 
   6   2   5      956.83     1043.76     37.56 o 
   7   2   5       92.54       83.57     13.73 o 
   8   2   5      166.00      234.47     35.16 o 
  -9   3   5       13.05        1.20     12.68 o 
  -8   3   5       81.45      101.21     20.77 o 
  -7   3   5        2.21        2.09      7.17 o 
  -6   3   5      907.17      822.33     38.85 o 
  -5   3   5      698.96      705.56     28.87 o 
  -4   3   5       14.95       16.94      2.42 o 
  -3   3   5      125.78       83.70      3.24 o 
  -2   3   5      818.56      731.50     20.19 o 
  -1   3   5      361.71      424.67     10.00 o 
   0   3   5     1096.04      998.78     18.78 o 
   1   3   5      172.74      187.80      7.01 o 
   2   3   5     8134.26     8889.33    162.09 o 
   3   3   5     3781.43     4032.18     77.76 o 
   4   3   5     1505.02     1490.70     34.20 o 
   5   3   5     1258.02     1238.58     85.96 o 
   6   3   5       20.50       37.08     10.07 o 
   7   3   5       67.17       78.01     13.65 o 
   8   3   5       22.25       33.50     19.52 o 
  -9   4   5       25.28       30.08     11.28 o 
  -8   4   5        0.53        2.27      8.83 o 
  -7   4   5       49.93       66.90     10.93 o 
  -6   4   5       55.07       73.44      9.42 o 
  -5   4   5      287.01      324.20     32.11 o 
  -4   4   5      412.26      471.91     30.96 o 
  -3   4   5     1419.45     1667.00     44.41 o 
  -2   4   5       51.77       65.26      3.44 o 
  -1   4   5     1810.70     1960.46     30.07 o 
   0   4   5      383.04      376.06      9.40 o 
   1   4   5       94.60      133.51      7.59 o 
   2   4   5      542.76      579.94     15.15 o 
   3   4   5       74.63       76.03      5.47 o 
   4   4   5      443.94      437.51     20.11 o 
   5   4   5        5.63        6.27      8.70 o 
   6   4   5      117.66       98.55     13.39 o 
   7   4   5        0.31        3.36      8.60 o 
   8   4   5       11.08       14.72     12.87 o 
  -8   5   5       17.92        4.24      8.42 o 
  -7   5   5        0.30        0.00      6.86 o 
  -6   5   5        9.50       10.57     11.20 o 
  -5   5   5     1939.06     2003.27    237.52 o 
  -4   5   5     1456.45     1462.30     83.28 o 
  -3   5   5     1280.52     1243.47     28.43 o 
  -2   5   5      796.37      706.45     15.03 o 
  -1   5   5      160.33      262.44      9.93 o 
   0   5   5      119.90      106.81      4.50 o 
   1   5   5        3.50        7.78      2.32 o 
   2   5   5     5982.30     6185.73    114.68 o 
   3   5   5      442.08      493.36     20.31 o 
   4   5   5     1198.57     1180.74     38.14 o 
   5   5   5       52.05       48.54      9.71 o 
   6   5   5        8.52        4.67      7.65 o 
   7   5   5       18.16       25.91     10.53 o 
   8   5   5       68.12       57.13     15.80 o 
  -8   6   5      632.55      654.57     39.83 o 
  -7   6   5      312.73      245.74     18.53 o 
  -6   6   5     1061.15     1093.22    163.13 o 
  -5   6   5        6.90       13.20      5.44 o 
  -4   6   5     2260.29     2236.69     83.63 o 
  -3   6   5       71.65       67.24      4.36 o 
  -2   6   5    13528.21    14113.97    202.79 o 
  -1   6   5     3866.40     3568.55     52.83 o 
   0   6   5     2414.59     2485.83     38.12 o 
   1   6   5     2063.08     1830.57     37.95 o 
   2   6   5        1.59        3.17      4.38 o 
   3   6   5     1083.65      951.06     50.47 o 
   4   6   5      221.74      173.16     18.83 o 
   5   6   5     1648.69     1568.50     49.27 o 
   6   6   5      281.32      290.34     22.02 o 
   7   6   5       23.40       29.57     10.74 o 
   8   6   5       46.28       51.74     14.81 o 
  -8   7   5       24.44       30.45     10.85 o 
  -7   7   5      246.55      295.43     54.59 o 
  -6   7   5       99.12       95.30     12.53 o 
  -5   7   5     4519.91     4322.77     86.92 o 
  -4   7   5      330.60      298.17     13.31 o 
  -3   7   5     6861.20     6799.27    213.33 o 
  -2   7   5     1330.02     1201.20     26.60 o 
  -1   7   5     5630.94     6026.54     86.48 o 
   0   7   5     3161.99     3144.47     47.50 o 
   1   7   5     5293.71     5630.33     92.13 o 
   2   7   5     8067.96     8053.83    185.92 o 
   3   7   5      106.68       94.78     10.33 o 
   4   7   5     1250.89     1169.08     38.83 o 
   5   7   5      107.19       97.00     12.55 o 
   6   7   5        2.77        0.00      7.61 o 
   7   7   5       70.17       75.15     17.44 o 
  -8   8   5       11.28        5.77      9.46 o 
  -7   8   5        1.68        0.00      7.41 o 
  -6   8   5       23.23       25.93     13.51 o 
  -5   8   5      196.43      197.88     12.89 o 
  -4   8   5      486.80      496.25     17.91 o 
  -3   8   5     1098.29     1001.66     22.18 o 
  -2   8   5     1193.15     1176.83     21.61 o 
  -1   8   5     1028.85      997.76     31.66 o 
   0   8   5     1221.16     1169.14     47.90 o 
   1   8   5     1139.66     1202.20     25.01 o 
   2   8   5       64.89       52.23      8.02 o 
   3   8   5     1601.01     1575.13     47.01 o 
   4   8   5      228.77      216.03     28.82 o 
   5   8   5      557.59      537.68     25.58 o 
   6   8   5       95.77       97.87     14.26 o 
   7   8   5       40.52       34.41     12.00 o 
  -7   9   5       28.27       35.78     11.50 o 
  -6   9   5       72.18       80.91     12.97 o 
  -5   9   5      548.96      519.07     20.27 o 
  -4   9   5      261.53      242.13     18.87 o 
  -3   9   5      784.93      762.61     22.55 o 
  -2   9   5        9.65       10.92      3.25 o 
  -1   9   5        9.62        8.83      3.00 o 
   0   9   5      461.85      471.04     11.53 o 
   1   9   5       24.98       28.94      4.59 o 
   2   9   5      521.57      510.68     21.95 o 
   3   9   5      581.45      554.85     23.87 o 
   4   9   5      141.40      142.04     13.94 o 
   5   9   5        5.21        0.00     12.63 o 
   6   9   5       53.21       55.80     12.26 o 
   7   9   5      106.06      111.32     16.75 o 
  -7  10   5      141.81      163.13     25.91 o 
  -6  10   5       22.70       17.43      9.88 o 
  -5  10   5        8.22       14.29      6.57 o 
  -4  10   5        9.00        7.42      5.38 o 
  -3  10   5        3.63        3.02      4.71 o 
  -2  10   5      759.31      749.16     17.18 o 
  -1  10   5     1870.10     1872.58     43.22 o 
   0  10   5      111.16       93.91      8.31 o 
   1  10   5     1077.75     1100.77     24.48 o 
   2  10   5      548.60      548.49     19.59 o 
   3  10   5      264.59      220.69     16.08 o 
   4  10   5       88.81       89.42     12.54 o 
   5  10   5      531.25      522.67     26.58 o 
   6  10   5      668.49      649.26     31.39 o 
  -7  11   5       11.11       33.63    117.47 o 
  -6  11   5       82.87       73.29     13.27 o 
  -5  11   5      815.55      796.91     27.12 o 
  -4  11   5       52.79       44.30      8.05 o 
  -3  11   5      929.85      928.74     26.98 o 
  -2  11   5      146.05      153.77     10.55 o 
  -1  11   5      235.59      234.75     10.67 o 
   0  11   5      310.73      292.87     11.61 o 
   1  11   5       47.49       47.40      6.01 o 
   2  11   5     1636.67     1548.50     42.80 o 
   3  11   5      474.53      428.81     39.69 o 
   4  11   5      477.47      436.09     23.32 o 
   5  11   5      595.76      558.53     27.70 o 
   6  11   5       19.63       35.87     12.22 o 
  -6  12   5      208.37      290.45     43.64 o 
  -5  12   5       13.52       15.85      8.88 o 
  -4  12   5      538.48      492.84     25.31 o 
  -3  12   5      375.13      378.90     36.92 o 
  -2  12   5      775.67      787.96     45.20 o 
  -1  12   5      259.07      279.02     23.19 o 
   0  12   5     1011.05     1025.61     24.47 o 
   1  12   5      110.96      112.87     10.55 o 
   2  12   5      237.82      226.37     18.81 o 
   3  12   5      242.55      240.01     18.29 o 
   4  12   5       85.15       82.62     12.91 o 
   5  12   5       85.84       80.44     18.74 o 
   6  12   5      120.01      134.54     23.96 o 
  -6  13   5       29.96       39.86     10.98 o 
  -5  13   5       30.73       24.58      9.03 o 
  -4  13   5       68.32       64.34      9.87 o 
  -3  13   5      190.47      195.67     16.86 o 
  -2  13   5        5.46        3.15      9.90 o 
  -1  13   5       24.66       23.13      6.89 o 
   0  13   5      257.55      302.98     15.34 o 
   1  13   5      115.65      111.11     11.04 o 
   2  13   5        6.25        2.97      6.39 o 
   3  13   5      977.13      920.14     36.01 o 
   4  13   5        3.74        5.83      8.86 o 
   5  13   5      208.23      178.43     18.95 o 
  -5  14   5        0.49        0.00      7.43 o 
  -4  14   5       98.31       89.01     12.87 o 
  -3  14   5        1.71       20.41     16.19 o 
  -2  14   5      516.15      515.20     31.09 o 
  -1  14   5      571.73      597.54     27.94 o 
   0  14   5        4.06        1.16      8.20 o 
   1  14   5      305.62      298.85     25.50 o 
   2  14   5       33.51       53.54      9.85 o 
   3  14   5       10.02        9.24      9.39 o 
   4  14   5       11.85       19.72     10.96 o 
  -4  15   5        5.58       19.16      9.59 o 
  -3  15   5      119.02      140.41     16.49 o 
  -2  15   5       19.64       28.55     10.02 o 
  -1  15   5       41.37       38.77     16.19 o 
   0  15   5       66.00       86.91     14.07 o 
   1  15   5       12.01       13.66     10.27 o 
   2  15   5      531.80      563.63     29.54 o 
   3  15   5      154.70      178.96     18.71 o 
  -3  16   5       54.46       70.86     13.98 o 
  -2  16   5        1.98        2.78     12.58 o 
  -1  16   5       20.20        7.40     14.25 o 
   0  16   5        3.58        1.72      9.31 o 
   1  16   5      141.10      157.02     18.65 o 
   2  16   5       12.18        8.42     11.01 o 
  -8   0   6      584.38      607.27     37.94 o 
  -7   0   6     1013.90      772.89     41.55 o 
  -6   0   6     1577.71     1586.36     44.14 o 
  -5   0   6      399.52      359.51     23.22 o 
  -4   0   6     5391.49     5435.41    120.50 o 
  -3   0   6      831.35      920.10     25.91 o 
  -2   0   6    43299.17    43547.21    757.43 o 
  -1   0   6     5536.81     5719.27    102.30 o 
   0   0   6    11810.57    11921.97    262.99 o 
   1   0   6    13595.78    14422.99    318.59 o 
   2   0   6       20.36        8.58      3.49 o 
   3   0   6     5606.60     6057.87    194.50 o 
   4   0   6     1143.68     1161.42     48.12 o 
   5   0   6     3464.91     3190.95    112.24 o 
   6   0   6       85.33      109.46     22.11 o 
   7   0   6        2.79       13.97     15.91 o 
   8   0   6       81.99      124.91     33.31 o 
  -9   1   6       10.27       18.60     14.43 o 
  -8   1   6       71.55       67.95     11.05 o 
  -7   1   6        2.88        0.00      4.64 o 
  -6   1   6      546.96      460.59     13.67 o 
  -5   1   6     3341.83     3308.44     55.44 o 
  -4   1   6       30.04       28.91      3.73 o 
  -3   1   6    10200.06    10689.71    145.05 o 
  -2   1   6      648.70      638.70     11.83 o 
  -1   1   6    11339.73    11831.40    162.16 o 
   0   1   6      254.51      249.13      7.02 o 
   1   1   6    10569.78    10880.38    196.50 o 
   2   1   6     3993.83     4008.77     76.89 o 
   3   1   6        0.49        7.46      3.25 o 
   4   1   6      821.56      798.86     22.11 o 
   5   1   6      403.73      407.52     15.73 o 
   6   1   6       12.85        0.00      7.25 o 
   7   1   6        8.46        0.00     10.79 o 
   8   1   6      104.45      158.17     34.42 o 
  -9   2   6        1.24       10.09     13.79 o 
  -8   2   6        9.02        5.92      7.59 o 
  -7   2   6        0.18        4.60      5.20 o 
  -6   2   6       10.84       11.23      4.77 o 
  -5   2   6        5.92        8.99      3.26 o 
  -4   2   6       11.43        6.59      2.66 o 
  -3   2   6        0.79        0.15      1.69 o 
  -2   2   6      630.27      655.19     12.18 o 
  -1   2   6      296.45      322.66      8.46 o 
   0   2   6      498.70      470.80     18.93 o 
   1   2   6       75.74       82.33      5.25 o 
   2   2   6       24.33       15.99      3.35 o 
   3   2   6       15.40       15.39      3.82 o 
   4   2   6        9.98       12.56      4.29 o 
   5   2   6        0.42        2.36      6.62 o 
   6   2   6        4.02        4.95      7.86 o 
   7   2   6        7.09       13.82      9.49 o 
   8   2   6        2.49        0.00     16.38 o 
  -9   3   6       34.02       20.82     14.25 o 
  -8   3   6       91.72       95.30     13.70 o 
  -7   3   6      225.25      196.06     15.74 o 
  -6   3   6      563.60      557.09     39.27 o 
  -5   3   6      781.48      794.40     30.02 o 
  -4   3   6      647.60      672.62     17.81 o 
  -3   3   6     4366.67     4768.44     75.44 o 
  -2   3   6     1744.94     1909.37     33.58 o 
  -1   3   6     1716.62     1897.26     37.93 o 
   0   3   6      241.56      288.41     12.21 o 
   1   3   6      214.57      210.46      8.03 o 
   2   3   6     2020.96     2034.13     42.10 o 
   3   3   6     1780.76     1887.00     47.95 o 
   4   3   6      641.64      592.93     24.16 o 
   5   3   6     1054.44     1065.29     37.31 o 
   6   3   6       15.15        1.68      8.02 o 
   7   3   6       55.61       42.90     16.98 o 
   8   3   6       34.52       53.39     21.47 o 
  -9   4   6      326.90      380.13     33.17 o 
  -8   4   6        5.54       24.31      9.43 o 
  -7   4   6      651.43      624.42     26.80 o 
  -6   4   6      108.12      122.27      9.71 o 
  -5   4   6      721.46      710.28     38.33 o 
  -4   4   6      270.36      257.84     12.19 o 
  -3   4   6     1836.29     1910.19     39.78 o 
  -2   4   6     4756.18     4436.66     63.99 o 
  -1   4   6     3251.09     3283.72     56.93 o 
   0   4   6      215.64      325.61      9.04 o 
   1   4   6     6447.28     6685.77    123.27 o 
   2   4   6     2803.95     3156.87     61.89 o 
   3   4   6     1969.36     2011.60     62.28 o 
   4   4   6       45.39       55.23     14.53 o 
   5   4   6     2120.56     2251.39     64.47 o 
   6   4   6      764.08      826.73     33.75 o 
   7   4   6        0.92        8.34      9.60 o 
   8   4   6      239.08      269.84     30.03 o 
  -8   5   6      173.69      173.01     17.60 o 
  -7   5   6       84.75       57.96     11.12 o 
  -6   5   6     1226.93     1298.16    123.66 o 
  -5   5   6      523.01      612.66     48.28 o 
  -4   5   6      180.21      195.93      8.67 o 
  -3   5   6     2063.31     1957.57     35.85 o 
  -2   5   6        1.33        2.79      1.85 o 
  -1   5   6     1163.36     1024.94     18.11 o 
   0   5   6       45.13       94.43      5.14 o 
   1   5   6      947.27      900.42     21.49 o 
   2   5   6     3179.32     3148.66     61.92 o 
   3   5   6      235.38      251.52     14.59 o 
   4   5   6     1556.86     1550.09     47.13 o 
   5   5   6      206.27      224.79     30.90 o 
   6   5   6      157.50      148.21     16.03 o 
   7   5   6        1.39        0.00      9.31 o 
   8   5   6       81.37      100.16     17.93 o 
  -8   6   6        0.80        0.00     12.72 o 
  -7   6   6       21.92       17.09      8.90 o 
  -6   6   6       66.55       80.75     11.48 o 
  -5   6   6       13.32       14.10      5.34 o 
  -4   6   6      598.99      606.44     16.13 o 
  -3   6   6       67.87       73.03      5.78 o 
  -2   6   6     1263.13     1317.57     39.06 o 
  -1   6   6       80.01       65.76      5.19 o 
   0   6   6     1928.59     2116.96     37.40 o 
   1   6   6       11.29        5.46      2.83 o 
   2   6   6     1121.86     1204.00    110.57 o 
   3   6   6       24.98       19.53      6.84 o 
   4   6   6       78.40       77.53     17.12 o 
   5   6   6        1.67        2.85      7.33 o 
   6   6   6        2.09        0.00      7.22 o 
   7   6   6        0.15        0.00      8.87 o 
  -8   7   6       57.92       65.14     13.56 o 
  -7   7   6      162.40      142.20     28.04 o 
  -6   7   6      547.15      563.73     34.79 o 
  -5   7   6      246.00      241.97     13.69 o 
  -4   7   6        7.94        6.41      4.03 o 
  -3   7   6      968.40      971.42     32.58 o 
  -2   7   6        9.42       13.17      2.95 o 
  -1   7   6      101.97      118.33      6.67 o 
   0   7   6      858.72      879.91     16.95 o 
   1   7   6       23.61       16.64      3.52 o 
   2   7   6      378.33      339.04     16.74 o 
   3   7   6      796.55      800.16     36.73 o 
   4   7   6      221.76      202.14     15.68 o 
   5   7   6      238.16      227.07     25.40 o 
   6   7   6       20.33        3.10      8.19 o 
   7   7   6       12.29        4.30     10.00 o 
  -8   8   6        6.58       19.01     10.64 o 
  -7   8   6       57.61       87.93     13.97 o 
  -6   8   6      275.16      293.14     36.46 o 
  -5   8   6       48.90       60.27      8.39 o 
  -4   8   6      703.04      671.51     21.48 o 
  -3   8   6      304.04      287.37     10.61 o 
  -2   8   6     4049.30     4082.76     75.06 o 
  -1   8   6     1638.58     1647.63     41.45 o 
   0   8   6      199.63      213.65      7.39 o 
   1   8   6     2270.44     2275.99    122.28 o 
   2   8   6      160.96      179.43     15.08 o 
   3   8   6      335.69      289.44     17.20 o 
   4   8   6      101.32       79.42     11.28 o 
   5   8   6      566.61      558.28     39.93 o 
   6   8   6      225.85      246.61     20.53 o 
   7   8   6        5.74        6.07     10.70 o 
  -7   9   6       91.45       76.12     14.48 o 
  -6   9   6      771.31      839.89     34.13 o 
  -5   9   6       80.52       82.97      9.62 o 
  -4   9   6        3.65        0.00      4.69 o 
  -3   9   6      724.94      721.53     22.02 o 
  -2   9   6      393.92      369.30     20.37 o 
  -1   9   6      537.99      533.39     12.98 o 
   0   9   6      370.35      382.86     12.32 o 
   1   9   6      229.49      246.27     24.50 o 
   2   9   6     2621.99     2546.14     68.85 o 
   3   9   6      203.29      185.32     14.95 o 
   4   9   6     1654.86     1623.36     51.25 o 
   5   9   6       71.23       80.26     18.37 o 
   6   9   6      369.42      356.82     23.61 o 
   7   9   6        9.93       26.53     12.31 o 
  -7  10   6       98.57      109.30     16.00 o 
  -6  10   6        0.55        1.54      6.68 o 
  -5  10   6      338.19      349.90     17.54 o 
  -4  10   6       30.83       42.39      7.53 o 
  -3  10   6       58.31       58.28      7.79 o 
  -2  10   6       40.10       41.92      5.60 o 
  -1  10   6      170.71      159.84      8.66 o 
   0  10   6        9.10        8.11      4.04 o 
   1  10   6      314.85      313.85     14.00 o 
   2  10   6       15.34       11.21      6.70 o 
   3  10   6      166.40      174.51     15.37 o 
   4  10   6      116.27      132.03     14.83 o 
   5  10   6       93.52      114.59     18.18 o 
   6  10   6      210.59      215.71     20.72 o 
  -6  11   6       61.19       70.03     10.79 o 
  -5  11   6      203.15      217.62     15.71 o 
  -4  11   6        3.08       12.39      6.39 o 
  -3  11   6      382.72      407.19     17.07 o 
  -2  11   6        8.65       14.75      5.59 o 
  -1  11   6      317.55      316.52     12.16 o 
   0  11   6       18.99       15.71      4.70 o 
   1  11   6     1133.22     1135.45     43.95 o 
   2  11   6      568.17      554.93     24.83 o 
   3  11   6       97.75       90.14     12.58 o 
   4  11   6      182.29      166.82     16.54 o 
   5  11   6        2.18        2.30      8.70 o 
   6  11   6        0.01        0.00      9.76 o 
  -6  12   6      158.15      187.73     19.61 o 
  -5  12   6       15.99       13.51      7.59 o 
  -4  12   6      666.24      680.84     24.29 o 
  -3  12   6       26.23       26.93      7.22 o 
  -2  12   6     3949.55     3904.39    247.65 o 
  -1  12   6      448.37      404.72     16.75 o 
   0  12   6     1458.73     1485.93     32.01 o 
   1  12   6      659.26      706.77     23.99 o 
   2  12   6       73.58       62.53     10.92 o 
   3  12   6      284.41      273.87     24.43 o 
   4  12   6       98.48       87.31     13.61 o 
   5  12   6      329.31      325.05     36.50 o 
  -6  13   6      235.98      291.86     83.32 o 
  -5  13   6      552.17      552.90     29.53 o 
  -4  13   6       10.92       15.76      9.35 o 
  -3  13   6     1791.69     1726.55     98.50 o 
  -2  13   6      161.36      176.98     16.37 o 
  -1  13   6     2170.99     2177.09     79.39 o 
   0  13   6      318.39      330.83     17.47 o 
   1  13   6     1551.69     1616.34     41.96 o 
   2  13   6      666.27      730.20     30.30 o 
   3  13   6       46.11       61.43     12.37 o 
   4  13   6      200.55      219.67     19.62 o 
   5  13   6       45.16       39.44     15.41 o 
  -5  14   6      172.81      187.20     16.44 o 
  -4  14   6      474.64      511.09     22.13 o 
  -3  14   6       31.78       25.93      9.79 o 
  -2  14   6      619.06      620.03     28.56 o 
  -1  14   6       46.62       51.19     11.02 o 
   0  14   6      638.72      752.10     64.12 o 
   1  14   6      189.41      193.01     17.77 o 
   2  14   6      510.15      526.81     22.47 o 
   3  14   6      263.75      259.13     20.74 o 
   4  14   6       77.55       61.95     13.21 o 
  -4  15   6       18.54       15.96     10.28 o 
  -3  15   6       82.12       89.10     14.25 o 
  -2  15   6        0.25        1.35      8.33 o 
  -1  15   6       77.33       83.92     21.28 o 
   0  15   6       61.93       85.22     21.19 o 
   1  15   6        5.27        3.54      9.68 o 
   2  15   6       42.57       31.90      9.24 o 
   3  15   6       45.98       62.09     14.30 o 
  -3  16   6       28.77       35.35     16.56 o 
  -2  16   6      252.89      237.34     31.74 o 
  -1  16   6       39.58       55.79     18.97 o 
   0  16   6       74.85       76.80     20.63 o 
   1  16   6      160.18      197.75     20.80 o 
   2  16   6       21.46       17.80     12.00 o 
  -9   1   7        5.36        5.37     12.40 o 
  -8   1   7       40.32       58.30     11.14 o 
  -7   1   7      380.31      337.14     19.53 o 
  -6   1   7      825.46      770.33     22.55 o 
  -5   1   7       57.06       58.29      5.81 o 
  -4   1   7       12.89       14.55      3.28 o 
  -3   1   7     1992.79     1940.86     30.15 o 
  -2   1   7      827.97      880.24     15.45 o 
  -1   1   7     3830.81     4307.54     61.57 o 
   0   1   7      385.48      485.39     11.38 o 
   1   1   7    10142.67    11095.22    200.88 o 
   2   1   7     6563.90     7201.36    133.77 o 
   3   1   7     1384.03     1422.01     49.86 o 
   4   1   7     2407.30     2333.92     55.01 o 
   5   1   7        2.30        0.00      6.15 o 
   6   1   7       15.92       19.93      9.04 o 
   7   1   7       15.74       25.68     13.41 o 
   8   1   7       76.82      120.92     31.04 o 
  -9   2   7      174.92      212.26     28.13 o 
  -8   2   7       46.78       17.95     12.12 o 
  -7   2   7      419.56      437.56     17.37 o 
  -6   2   7       23.15       10.93      7.05 o 
  -5   2   7      308.00      286.44      9.98 o 
  -4   2   7        2.71        1.79      2.66 o 
  -3   2   7     4155.63     4168.08     76.92 o 
  -2   2   7    14076.93    15024.32    229.08 o 
  -1   2   7      657.11      827.25     14.76 o 
   0   2   7     9967.26    10753.13    194.52 o 
   1   2   7      315.34      187.10      8.06 o 
   2   2   7       15.49       18.00      3.65 o 
   3   2   7     1138.50     1137.92     27.75 o 
   4   2   7       56.30       63.87      6.87 o 
   5   2   7     4615.79     4787.89    218.88 o 
   6   2   7      450.12      436.16     30.90 o 
   7   2   7      459.95      538.89     44.23 o 
   8   2   7      177.01      239.15     70.51 o 
  -9   3   7       19.70       17.58     14.80 o 
  -8   3   7      102.79      133.35     32.43 o 
  -7   3   7      236.02      203.72     12.84 o 
  -6   3   7     1234.95     1159.74     30.32 o 
  -5   3   7       57.27       51.01      6.73 o 
  -4   3   7      771.60      725.95     14.59 o 
  -3   3   7      372.91      337.97      8.48 o 
  -2   3   7      432.41      460.09     17.83 o 
  -1   3   7        8.65       20.08      3.21 o 
   0   3   7      306.35      336.66     10.93 o 
   1   3   7      711.61      569.40     18.83 o 
   2   3   7     4155.82     4448.44     85.56 o 
   3   3   7      112.12      159.29      8.80 o 
   4   3   7     1678.04     1696.06     50.26 o 
   5   3   7      719.51      717.40     29.93 o 
   6   3   7        4.08        9.69      8.39 o 
   7   3   7      297.33      292.76     23.18 o 
   8   3   7       23.66       43.67     21.37 o 
  -8   4   7        0.44        0.00      8.11 o 
  -7   4   7       10.00       20.61      8.79 o 
  -6   4   7        4.36        3.22      4.80 o 
  -5   4   7        5.55        2.84      4.15 o 
  -4   4   7      193.56      193.46      8.89 o 
  -3   4   7      552.26      601.82     14.88 o 
  -2   4   7      631.17      702.22     16.00 o 
  -1   4   7     1379.86     1496.37     27.82 o 
   0   4   7       64.12       73.25      5.40 o 
   1   4   7      944.54      985.68     23.41 o 
   2   4   7       38.91       45.13      8.26 o 
   3   4   7      863.47      911.84     31.23 o 
   4   4   7      321.19      343.59     18.84 o 
   5   4   7      409.09      436.11     22.93 o 
   6   4   7       28.88       21.86      9.55 o 
   7   4   7       29.18       48.99     12.72 o 
  -8   5   7       73.11       58.29     12.01 o 
  -7   5   7      263.24      261.07     32.02 o 
  -6   5   7     1563.61     1445.98    210.50 o 
  -5   5   7       55.91       57.83      6.02 o 
  -4   5   7      924.42      950.94     21.53 o 
  -3   5   7     1677.38     1472.90     70.56 o 
  -2   5   7       32.74       44.45      4.48 o 
  -1   5   7     3143.84     3029.16     54.77 o 
   0   5   7      733.77      725.72     16.29 o 
   1   5   7     4695.98     4755.21     90.68 o 
   2   5   7      173.69      172.88     10.96 o 
   3   5   7        9.35        9.86      5.92 o 
   4   5   7      139.25      135.43     14.02 o 
   5   5   7      384.82      389.85     22.25 o 
   6   5   7       24.47       25.44     10.17 o 
   7   5   7        9.15        0.26      9.70 o 
  -8   6   7       11.38        1.38     16.01 o 
  -7   6   7      276.37      304.77     49.32 o 
  -6   6   7       38.17       59.68     10.48 o 
  -5   6   7      238.58      231.81     10.59 o 
  -4   6   7     1282.29     1284.46     27.27 o 
  -3   6   7     3157.83     3033.71     59.65 o 
  -2   6   7    17749.04    17985.69    275.39 o 
  -1   6   7      207.17      235.76      8.72 o 
   0   6   7     8047.15     8529.31    133.67 o 
   1   6   7     1421.25     1384.70     45.15 o 
   2   6   7      184.16      177.67     12.81 o 
   3   6   7     1766.63     1803.87     52.47 o 
   4   6   7      767.28      709.08     29.30 o 
   5   6   7     2718.16     2639.34     78.74 o 
   6   6   7        0.91       15.47      9.34 o 
   7   6   7       98.09      111.57     21.42 o 
  -8   7   7        1.75        0.00      9.44 o 
  -7   7   7       61.83       69.66     12.39 o 
  -6   7   7      636.52      627.18     69.03 o 
  -5   7   7     1451.64     1458.69     58.96 o 
  -4   7   7      975.87      978.28     23.71 o 
  -3   7   7     3843.88     3713.06    113.53 o 
  -2   7   7      146.19      143.22      7.70 o 
  -1   7   7     5503.62     5774.91     83.75 o 
   0   7   7        6.68       19.45      5.68 o 
   1   7   7     7514.74     7659.82    255.01 o 
   2   7   7     1642.18     1582.98     89.71 o 
   3   7   7      915.52      838.80     30.73 o 
   4   7   7      626.61      593.81     26.63 o 
   5   7   7        0.09        0.00      7.55 o 
   6   7   7       46.09       51.88     12.22 o 
   7   7   7        0.49        0.00      9.89 o 
  -8   8   7        4.25        8.51     13.97 o 
  -7   8   7      232.19      217.01     25.77 o 
  -6   8   7        2.48        0.00      7.20 o 
  -5   8   7      238.93      226.13     19.82 o 
  -4   8   7      279.75      256.03     13.56 o 
  -3   8   7      149.48      152.16     10.53 o 
  -2   8   7     1242.46     1177.56     65.36 o 
  -1   8   7      167.24      187.52      7.44 o 
   0   8   7     1646.00     1629.04     31.38 o 
   1   8   7       41.81       43.65      8.70 o 
   2   8   7      707.80      730.91     40.62 o 
   3   8   7       64.31       92.55     11.74 o 
   4   8   7       19.79       26.16      8.58 o 
   5   8   7       33.28       57.98     11.93 o 
   6   8   7        0.70        4.75     11.24 o 
   7   8   7        0.75        0.00     10.99 o 
  -7   9   7      115.31      141.14     17.17 o 
  -6   9   7       42.61       56.46      9.55 o 
  -5   9   7       15.93       23.24      6.90 o 
  -4   9   7      233.50      226.01     13.32 o 
  -3   9   7      435.92      432.17     13.87 o 
  -2   9   7      548.38      521.17     18.80 o 
  -1   9   7       91.95       98.78      6.11 o 
   0   9   7       55.99       59.41      6.04 o 
   1   9   7       70.33       56.18      9.00 o 
   2   9   7      366.74      334.65     18.25 o 
   3   9   7      406.29      374.66     26.46 o 
   4   9   7      328.69      328.10     34.93 o 
   5   9   7      344.57      296.96     21.66 o 
   6   9   7        0.66        0.00      9.81 o 
  -7  10   7      336.25      361.72     31.37 o 
  -6  10   7        0.04        3.33      7.22 o 
  -5  10   7      488.23      463.58     23.71 o 
  -4  10   7       54.78       70.85      9.07 o 
  -3  10   7     1477.15     1414.03     52.45 o 
  -2  10   7     2237.99     2126.42     46.54 o 
  -1  10   7       24.55       28.17      4.96 o 
   0  10   7      486.64      505.90     15.35 o 
   1  10   7     1501.79     1437.35     44.75 o 
   2  10   7      103.01       92.42     11.81 o 
   3  10   7     1014.99      996.00     66.57 o 
   4  10   7       46.77       46.69     11.02 o 
   5  10   7     1067.26     1085.74     41.93 o 
   6  10   7       55.27       60.42     13.88 o 
  -6  11   7      894.05      934.87     38.81 o 
  -5  11   7        1.77        5.53      6.52 o 
  -4  11   7      830.90      836.21     26.73 o 
  -3  11   7      253.63      274.35     14.64 o 
  -2  11   7       58.81       69.47      8.17 o 
  -1  11   7      920.47      956.17     27.11 o 
   0  11   7       79.19       91.88      7.78 o 
   1  11   7     1724.89     1750.23    107.01 o 
   2  11   7      897.75      852.50     99.10 o 
   3  11   7      127.45      147.26     22.53 o 
   4  11   7      378.53      442.76     24.70 o 
   5  11   7        2.41        0.00     10.83 o 
  -6  12   7       21.31        2.82      7.71 o 
  -5  12   7        1.27        0.02      6.63 o 
  -4  12   7      117.16      131.79     12.27 o 
  -3  12   7        0.69        0.00      5.74 o 
  -2  12   7      715.64      694.40     29.43 o 
  -1  12   7        4.59        6.85      5.70 o 
   0  12   7      835.58      897.56     23.08 o 
   1  12   7        1.33        5.34      6.47 o 
   2  12   7      383.79      411.58     22.60 o 
   3  12   7       41.27       57.83     18.60 o 
   4  12   7       21.89       14.59      9.80 o 
   5  12   7        3.04        9.48     12.08 o 
  -5  13   7       40.21       33.85      9.27 o 
  -4  13   7       79.21       73.37     11.30 o 
  -3  13   7        2.17        9.39      8.57 o 
  -2  13   7       89.72       85.20     12.66 o 
  -1  13   7       38.16       42.02     10.46 o 
   0  13   7      198.37      190.78     12.90 o 
   1  13   7        1.02        0.00      5.81 o 
   2  13   7       26.16       17.68      9.19 o 
   3  13   7       33.08       28.99     10.42 o 
   4  13   7       74.12       80.10     14.24 o 
  -5  14   7       62.72       69.69     12.02 o 
  -4  14   7        1.99        0.00      8.42 o 
  -3  14   7      194.22      181.96     18.24 o 
  -2  14   7      307.23      313.31     24.98 o 
  -1  14   7       99.12      107.22     14.04 o 
   0  14   7      240.51      245.66     29.15 o 
   1  14   7      360.48      360.15     18.69 o 
   2  14   7       49.57       26.89     13.88 o 
   3  14   7      104.76      122.13     21.79 o 
   4  14   7       46.46       62.83     19.15 o 
  -4  15   7       67.78       80.10     14.21 o 
  -3  15   7      100.12      105.10     15.44 o 
  -2  15   7        0.68        7.64     11.57 o 
  -1  15   7      252.29      233.64     30.44 o 
   0  15   7       38.18       21.74     15.27 o 
   1  15   7      212.46      204.40     29.24 o 
   2  15   7      595.39      561.28     59.03 o 
   3  15   7        0.79        0.00     12.03 o 
  -2  16   7        2.61        0.00     13.14 o 
  -1  16   7       21.34        2.22     13.88 o 
   0  16   7        6.72        5.27     13.14 o 
   1  16   7       83.01       72.73     20.73 o 
  -8   0   8       47.54       24.52     13.32 o 
  -7   0   8     1043.35     1004.22     51.17 o 
  -6   0   8        5.55        3.27      5.60 o 
  -5   0   8      901.59      956.60     35.39 o 
  -4   0   8       76.07       79.86     10.59 o 
  -3   0   8     4963.94     4863.57    109.06 o 
  -2   0   8     6210.18     6064.88    109.26 o 
  -1   0   8     1437.97     1252.75     33.03 o 
   0   0   8     9956.45    10643.45    237.38 o 
   1   0   8      310.51      310.18     21.79 o 
   2   0   8     5168.80     5835.99    136.37 o 
   3   0   8     1131.21     1208.71     36.89 o 
   4   0   8     5555.84     5571.30    134.61 o 
   5   0   8      296.03      305.49     18.63 o 
   6   0   8       47.44       28.22     16.29 o 
   7   0   8       85.53       88.92     25.63 o 
  -9   1   8       16.24        0.00     12.21 o 
  -8   1   8       73.15       85.86     15.64 o 
  -7   1   8      315.57      273.77     14.38 o 
  -6   1   8     1790.43     1696.96     39.87 o 
  -5   1   8       81.53       92.58      6.61 o 
  -4   1   8     1811.95     1743.32     42.11 o 
  -3   1   8     2604.87     2526.46     38.20 o 
  -2   1   8     1387.57     1352.30     28.69 o 
  -1   1   8     3420.50     3497.55     57.98 o 
   0   1   8     7520.66     8136.35    129.54 o 
   1   1   8     6801.71     6848.16    158.72 o 
   2   1   8       52.80       59.89      5.89 o 
   3   1   8     1406.26     1414.70     33.43 o 
   4   1   8     1311.78     1302.26     32.72 o 
   5   1   8       81.12       76.85     11.45 o 
   6   1   8      144.71      120.56     23.64 o 
   7   1   8       72.05       68.33     16.76 o 
  -8   2   8        0.58        0.00     10.36 o 
  -7   2   8       16.64       14.02      6.54 o 
  -6   2   8       70.70       83.94      8.78 o 
  -5   2   8      270.26      268.60     13.11 o 
  -4   2   8      516.38      530.53     13.71 o 
  -3   2   8      799.69      807.20     15.40 o 
  -2   2   8      220.37      181.26     10.32 o 
  -1   2   8      801.81      810.72     14.92 o 
   0   2   8        8.23        0.00      2.23 o 
   1   2   8      261.49      259.14     12.95 o 
   2   2   8      172.89      149.36      8.29 o 
   3   2   8        0.99        0.00      3.34 o 
   4   2   8        9.46       13.99      6.79 o 
   5   2   8       70.90       69.13     11.29 o 
   6   2   8      114.28      151.72     16.28 o 
   7   2   8      162.51      201.39     59.26 o 
  -8   3   8        8.68       14.36      8.83 o 
  -7   3   8      518.46      499.06     21.28 o 
  -6   3   8      548.10      536.41     18.93 o 
  -5   3   8      165.33      162.20     10.36 o 
  -4   3   8      279.70      264.21     12.93 o 
  -3   3   8       86.28       74.17      5.41 o 
  -2   3   8       80.37      102.77      5.74 o 
  -1   3   8       77.33       55.40      4.46 o 
   0   3   8      886.15      959.73     32.94 o 
   1   3   8     2457.92     2400.48     49.24 o 
   2   3   8     1218.81     1121.83     32.65 o 
   3   3   8      430.95      415.35     14.56 o 
   4   3   8     1275.52     1284.03     41.93 o 
   5   3   8       49.36       37.68     10.00 o 
   6   3   8        1.51        5.38     11.20 o 
   7   3   8       12.37        7.90     10.56 o 
  -8   4   8       56.79       49.77     14.11 o 
  -7   4   8      233.48      257.29     52.33 o 
  -6   4   8       89.91       96.50      9.71 o 
  -5   4   8       84.60      100.44     11.35 o 
  -4   4   8      867.54      888.09     20.49 o 
  -3   4   8     1577.71     1449.82     28.52 o 
  -2   4   8     2245.48     2055.61     48.19 o 
  -1   4   8       53.82       53.05      4.65 o 
   0   4   8     4343.73     4443.77     94.43 o 
   1   4   8      351.23      334.63     17.66 o 
   2   4   8      297.53      292.60     12.73 o 
   3   4   8      156.91      169.74     19.80 o 
   4   4   8      575.08      584.15     25.91 o 
   5   4   8     2854.08     2933.24     81.67 o 
   6   4   8      195.56      167.38     17.59 o 
   7   4   8     1103.05     1131.18     75.87 o 
  -8   5   8        1.74        6.26      9.25 o 
  -7   5   8      327.65      306.61     31.04 o 
  -6   5   8      329.39      307.26     15.01 o 
  -5   5   8      137.24      131.85      9.91 o 
  -4   5   8      217.31      206.90     11.63 o 
  -3   5   8     2328.33     2304.88     51.87 o 
  -2   5   8      279.33      272.72     12.63 o 
  -1   5   8     2168.73     2231.34     39.92 o 
   0   5   8     1074.28     1052.85     25.57 o 
   1   5   8     3780.45     3932.14     76.83 o 
   2   5   8     1629.77     1626.25    121.86 o 
   3   5   8     1082.31     1065.92     36.10 o 
   4   5   8     3614.42     3762.50     97.94 o 
   5   5   8      295.56      280.85     20.06 o 
   6   5   8      669.87      646.90     31.43 o 
   7   5   8      231.48      262.79     23.45 o 
  -8   6   8        3.26        0.00      8.72 o 
  -7   6   8      123.84      134.32     18.09 o 
  -6   6   8       78.37       69.43     11.43 o 
  -5   6   8      708.63      696.78     31.28 o 
  -4   6   8      291.43      304.57     20.13 o 
  -3   6   8      664.85      651.03     17.07 o 
  -2   6   8      158.27      156.30     11.58 o 
  -1   6   8      195.42      173.40      9.71 o 
   0   6   8      679.23      702.79     18.43 o 
   1   6   8      135.30      139.49     11.90 o 
   2   6   8     1828.84     1842.59     55.93 o 
   3   6   8       43.01       42.16      8.77 o 
   4   6   8      381.57      394.13     45.52 o 
   5   6   8        1.32        2.85      7.90 o 
   6   6   8       17.68       12.69      9.85 o 
   7   6   8       12.12       23.48     12.12 o 
  -8   7   8       70.92       72.67     14.31 o 
  -7   7   8      162.77      196.30     18.47 o 
  -6   7   8       48.22       69.21     11.99 o 
  -5   7   8        5.97        7.59      5.54 o 
  -4   7   8       27.93       29.68      5.24 o 
  -3   7   8      314.63      316.06     11.57 o 
  -2   7   8       70.83       78.93      6.53 o 
  -1   7   8      618.44      625.80     16.16 o 
   0   7   8        0.20        0.83      3.11 o 
   1   7   8     3516.94     3633.80    128.25 o 
   2   7   8     1763.63     1767.98     84.29 o 
   3   7   8     1098.39     1024.61     36.08 o 
   4   7   8     1057.44      988.84     37.14 o 
   5   7   8       10.90        2.07      9.30 o 
   6   7   8        0.77        3.94      9.35 o 
   7   7   8       29.02       46.43     14.49 o 
  -7   8   8      143.81      152.13     17.41 o 
  -6   8   8       84.33       94.82     27.39 o 
  -5   8   8      180.67      175.67     22.85 o 
  -4   8   8      156.90      124.59      8.47 o 
  -3   8   8     2575.62     2399.36     44.97 o 
  -2   8   8     3427.80     3303.01    102.88 o 
  -1   8   8     1632.77     1692.48     33.36 o 
   0   8   8     5056.93     5294.60    101.82 o 
   1   8   8      150.88      149.30     12.86 o 
   2   8   8      368.36      383.30     19.66 o 
   3   8   8       11.20        8.08      6.93 o 
   4   8   8      195.40      204.44     24.06 o 
   5   8   8     1500.60     1434.28     49.71 o 
   6   8   8       44.15       48.18     12.95 o 
  -7   9   8      225.39      249.03     38.31 o 
  -6   9   8      469.20      513.27     26.63 o 
  -5   9   8        9.18       10.30      6.26 o 
  -4   9   8      974.54      958.66     38.31 o 
  -3   9   8       50.92       53.60      6.38 o 
  -2   9   8     1261.78     1220.23     26.96 o 
  -1   9   8        7.16        8.24      5.92 o 
   0   9   8      566.82      598.43     19.69 o 
   1   9   8      260.91      259.76     16.52 o 
   2   9   8     1282.95     1192.75     40.03 o 
   3   9   8       31.20       43.36      9.95 o 
   4   9   8     1583.48     1522.82     50.70 o 
   5   9   8        7.93        9.41      9.63 o 
   6   9   8      202.13      244.71     29.84 o 
  -7  10   8       28.43       45.94     13.30 o 
  -6  10   8       45.33       53.50      9.60 o 
  -5  10   8       45.22       52.82      9.04 o 
  -4  10   8      251.73      208.98     13.56 o 
  -3  10   8      258.01      256.12     17.69 o 
  -2  10   8      260.18      241.89     11.01 o 
  -1  10   8     1482.88     1506.33     43.08 o 
   0  10   8      162.90      161.76     16.19 o 
   1  10   8     1089.97      996.35     58.57 o 
   2  10   8      880.06      848.93     47.37 o 
   3  10   8      562.86      611.44     27.94 o 
   4  10   8       65.39       78.16     13.23 o 
   5  10   8      219.83      222.10     20.66 o 
   6  10   8        6.14        0.00     13.14 o 
  -6  11   8      659.91      645.07     34.60 o 
  -5  11   8       23.08       25.82      7.82 o 
  -4  11   8     1108.83     1086.85     31.78 o 
  -3  11   8        0.53       10.19      5.90 o 
  -2  11   8      358.42      356.67     13.56 o 
  -1  11   8        7.68        0.43      5.18 o 
   0  11   8      557.86      531.30     20.59 o 
   1  11   8      448.91      441.41     22.28 o 
   2  11   8        1.00        0.63      7.02 o 
   3  11   8        5.34       11.12      8.69 o 
   4  11   8       56.96       52.75     12.59 o 
   5  11   8      115.03      108.73     16.48 o 
  -6  12   8      267.04      236.35     17.74 o 
  -5  12   8       15.97       16.50      8.39 o 
  -4  12   8       30.60       31.44      8.17 o 
  -3  12   8      912.23      925.99     28.47 o 
  -2  12   8     1917.49     1893.91    101.92 o 
  -1  12   8      717.77      779.49     33.69 o 
   0  12   8     2141.27     2188.00     50.43 o 
   1  12   8        9.72        6.77      7.50 o 
   2  12   8      385.55      348.71     20.96 o 
   3  12   8       72.65       87.11     21.33 o 
   4  12   8      524.14      539.86     38.21 o 
   5  12   8      502.98      506.78     40.99 o 
  -5  13   8      164.94      173.76     15.37 o 
  -4  13   8      821.71      881.45     29.46 o 
  -3  13   8      425.95      425.71     29.01 o 
  -2  13   8      773.87      772.40     57.28 o 
  -1  13   8      978.97     1012.96     36.87 o 
   0  13   8      350.64      350.18     25.05 o 
   1  13   8     2088.69     2069.14     62.68 o 
   2  13   8       19.68       14.98     10.64 o 
   3  13   8      673.99      639.53     39.69 o 
   4  13   8       45.71       45.87     13.15 o 
  -4  14   8      114.08      172.84     18.82 o 
  -3  14   8      336.23      335.71     42.47 o 
  -2  14   8      258.24      249.25     20.14 o 
  -1  14   8      190.47      199.33     17.68 o 
   0  14   8      547.82      609.21     43.12 o 
   1  14   8       64.34       80.14     13.64 o 
   2  14   8      471.21      518.30     51.17 o 
   3  14   8        2.67       10.44     10.57 o 
  -3  15   8        0.27        0.00     14.71 o 
  -2  15   8      104.40      104.44     15.53 o 
  -1  15   8       27.90       45.62     17.95 o 
   0  15   8        7.27       17.21     13.79 o 
   1  15   8        0.35        0.33      8.46 o 
   2  15   8       43.02       32.57     11.72 o 
  -8   1   9        2.14        0.00      7.59 o 
  -7   1   9      706.96      605.81     27.09 o 
  -6   1   9      727.18      734.04     22.85 o 
  -5   1   9      859.73      834.84     19.82 o 
  -4   1   9     1037.86     1028.25     29.15 o 
  -3   1   9       63.32       75.01      5.54 o 
  -2   1   9      128.14      115.84      9.52 o 
  -1   1   9        4.16       11.41      3.06 o 
   0   1   9     1674.11     1625.32     31.31 o 
   1   1   9     2697.91     2557.61     45.61 o 
   2   1   9        2.12       12.88      7.24 o 
   3   1   9     1804.62     1716.94     35.94 o 
   4   1   9      286.08      271.61     12.51 o 
   5   1   9      271.04      271.42     15.84 o 
   6   1   9        5.69        7.49      9.61 o 
   7   1   9      304.51      380.58     31.20 o 
  -8   2   9      108.15      113.14     14.25 o 
  -7   2   9      233.71      266.79     14.66 o 
  -6   2   9      195.34      190.51     14.27 o 
  -5   2   9      342.64      352.40     14.58 o 
  -4   2   9      761.63      747.45     17.61 o 
  -3   2   9     3727.70     3786.51     61.88 o 
  -2   2   9     2915.14     2806.20     48.13 o 
  -1   2   9      807.99      733.16     20.13 o 
   0   2   9     4656.10     4541.29     75.39 o 
   1   2   9      364.34      379.45     16.90 o 
   2   2   9      221.72      210.23     10.25 o 
   3   2   9        4.28        7.00      4.20 o 
   4   2   9     2032.32     2156.32     62.03 o 
   5   2   9     1000.40     1037.56     38.63 o 
   6   2   9      150.91      157.32     14.44 o 
   7   2   9      347.03      422.69     53.30 o 
  -8   3   9       50.50       26.30      9.65 o 
  -7   3   9      618.69      621.68     46.73 o 
  -6   3   9      200.81      207.79     15.36 o 
  -5   3   9      276.85      273.54     20.81 o 
  -4   3   9      407.05      393.82     14.73 o 
  -3   3   9      339.54      338.25     10.92 o 
  -2   3   9        6.64        5.48      2.78 o 
  -1   3   9      703.36      720.52     14.32 o 
   0   3   9      488.68      449.91     14.23 o 
   1   3   9     2963.25     3017.83    101.41 o 
   2   3   9      133.30      140.75      8.60 o 
   3   3   9      863.62      874.18     24.35 o 
   4   3   9      890.73      922.24     34.41 o 
   5   3   9       48.39       59.28     11.71 o 
   6   3   9      609.42      609.04     30.10 o 
   7   3   9      250.36      285.27     35.99 o 
  -8   4   9       40.67       44.96     12.06 o 
  -7   4   9      100.28       76.31     12.10 o 
  -6   4   9      107.77      109.75     10.33 o 
  -5   4   9       78.27       76.85      8.41 o 
  -4   4   9        0.90        2.23      4.11 o 
  -3   4   9      149.96      127.56      7.69 o 
  -2   4   9      145.67      132.70      7.13 o 
  -1   4   9      341.37      301.77     11.49 o 
   0   4   9       27.79       30.79      4.71 o 
   1   4   9      177.97      178.63      9.26 o 
   2   4   9       19.77       22.76      4.51 o 
   3   4   9      113.68      122.29     12.59 o 
   4   4   9      234.53      211.57     16.88 o 
   5   4   9       46.32       56.11     18.88 o 
   6   4   9      407.35      445.64     26.82 o 
   7   4   9        3.76        7.49     11.63 o 
  -8   5   9        3.07        5.58      9.16 o 
  -7   5   9      190.20      183.96     17.25 o 
  -6   5   9      512.84      521.82     19.79 o 
  -5   5   9      291.17      272.88     13.85 o 
  -4   5   9      587.06      587.29     16.52 o 
  -3   5   9       27.53       26.58      4.59 o 
  -2   5   9      545.02      498.10     14.04 o 
  -1   5   9       31.11       39.04      4.75 o 
   0   5   9     4482.21     4590.03     89.12 o 
   1   5   9     1421.25     1435.50     37.10 o 
   2   5   9      128.96      123.71     11.77 o 
   3   5   9     1010.11     1069.65     37.01 o 
   4   5   9     1031.75      966.67     98.96 o 
   5   5   9      218.96      186.30     17.71 o 
   6   5   9      126.94      107.75     15.78 o 
   7   5   9      394.15      322.28     25.50 o 
  -8   6   9       95.46       90.38     14.88 o 
  -7   6   9      120.46      150.31     16.70 o 
  -6   6   9       48.44       41.25     12.91 o 
  -5   6   9      146.29      172.55     11.67 o 
  -4   6   9      309.54      306.85     16.18 o 
  -3   6   9     3759.00     3634.02     63.10 o 
  -2   6   9     1479.72     1361.79     36.34 o 
  -1   6   9     3745.10     3711.40     63.33 o 
   0   6   9     3807.71     3856.11     76.56 o 
   1   6   9      818.96      825.49     22.31 o 
   2   6   9     1571.15     1565.22     47.09 o 
   3   6   9      758.96      760.20     30.12 o 
   4   6   9     2932.92     2830.99     83.41 o 
   5   6   9      142.41      153.11     22.67 o 
   6   6   9      234.08      222.91     51.49 o 
  -7   7   9      348.90      322.15     22.49 o 
  -6   7   9      701.26      757.66     80.69 o 
  -5   7   9       35.16       22.25      6.64 o 
  -4   7   9     1979.37     1926.56     72.24 o 
  -3   7   9      717.98      662.78     17.99 o 
  -2   7   9     3305.30     3177.08     56.23 o 
  -1   7   9     1564.86     1482.29     30.05 o 
   0   7   9     8580.23     8934.31    166.68 o 
   1   7   9     2522.73     2474.87     95.21 o 
   2   7   9     2821.95     2837.32     76.09 o 
   3   7   9      190.54      175.71     15.32 o 
   4   7   9       37.17       48.03     10.75 o 
   5   7   9       25.09       23.96     14.90 o 
   6   7   9       45.99       43.15     14.71 o 
  -7   8   9       53.72       63.73     18.09 o 
  -6   8   9       38.05       27.43      9.91 o 
  -5   8   9      849.03      868.48     34.26 o 
  -4   8   9        3.90        2.31      4.16 o 
  -3   8   9     1998.18     1911.65     38.05 o 
  -2   8   9       33.76       44.87      6.01 o 
  -1   8   9     1318.22     1288.23     32.04 o 
   0   8   9      256.53      242.69     23.77 o 
   1   8   9      281.97      265.33     16.23 o 
   2   8   9        7.81       15.14      7.22 o 
   3   8   9        2.11        0.00      6.35 o 
   4   8   9      149.58      151.95     23.69 o 
   5   8   9        0.67        0.00     14.85 o 
   6   8   9       39.87       36.53     13.24 o 
  -7   9   9       90.64       87.50     18.69 o 
  -6   9   9        0.33        0.00      8.90 o 
  -5   9   9       22.61       22.02      7.39 o 
  -4   9   9        0.95        0.21      4.93 o 
  -3   9   9       12.98       11.40      4.77 o 
  -2   9   9      196.37      200.64     10.26 o 
  -1   9   9      111.91       98.48      7.71 o 
   0   9   9     2413.77     2358.19     81.02 o 
   1   9   9       57.66       63.80     10.12 o 
   2   9   9      114.93      104.05     12.66 o 
   3   9   9       42.22       56.50     11.24 o 
   4   9   9      218.70      212.30     19.03 o 
   5   9   9       16.49        9.99     10.96 o 
   6   9   9        3.36        0.00     14.53 o 
  -6  10   9       54.28       31.36     10.59 o 
  -5  10   9        2.27        0.96      6.01 o 
  -4  10   9      954.20      822.57     26.26 o 
  -3  10   9      467.32      417.58     14.83 o 
  -2  10   9       17.88       12.78      4.79 o 
  -1  10   9      335.57      345.00     15.44 o 
   0  10   9      404.72      414.56     17.17 o 
   1  10   9       23.25       26.13      8.37 o 
   2  10   9      160.21      168.27     36.09 o 
   3  10   9       34.48       31.39      9.81 o 
   4  10   9      452.16      497.84     27.56 o 
   5  10   9      462.54      497.98     28.51 o 
  -6  11   9        5.38       18.58     10.74 o 
  -5  11   9        5.64       10.92      6.87 o 
  -4  11   9       14.20       18.39      6.84 o 
  -3  11   9      292.05      268.43     15.03 o 
  -2  11   9       56.04       66.37      9.10 o 
  -1  11   9      721.48      699.94     23.20 o 
   0  11   9      404.67      434.98     30.58 o 
   1  11   9     1567.37     1459.88     47.48 o 
   2  11   9       82.08       92.23     13.32 o 
   3  11   9      559.82      571.31     28.10 o 
   4  11   9      704.98      794.44     35.79 o 
   5  11   9       98.11      102.61     23.50 o 
  -5  12   9      552.89      575.66     23.94 o 
  -4  12   9       77.05       66.06     10.02 o 
  -3  12   9      740.34      713.71     24.62 o 
  -2  12   9       30.01       29.63      9.36 o 
  -1  12   9      194.52      221.43     23.12 o 
   0  12   9      130.11      137.89     11.88 o 
   1  12   9        1.15        0.00      7.36 o 
   2  12   9      879.19      887.05     35.76 o 
   3  12   9       31.11       34.32     10.99 o 
   4  12   9      455.90      421.81     29.70 o 
  -5  13   9        0.72        0.00      7.47 o 
  -4  13   9      196.53      190.97     17.75 o 
  -3  13   9       34.71       49.24     16.93 o 
  -2  13   9       89.54       88.21     13.37 o 
  -1  13   9        9.80        4.55      7.79 o 
   0  13   9       13.13        8.73     10.42 o 
   1  13   9       69.40       89.42     14.06 o 
   2  13   9      129.35      138.76     16.41 o 
   3  13   9       78.49      115.96     16.69 o 
  -4  14   9      357.38      423.23     27.53 o 
  -3  14   9      187.45      174.17     18.61 o 
  -2  14   9        8.63        0.00      8.93 o 
  -1  14   9       50.14       69.83     19.75 o 
   0  14   9      465.44      502.06     43.35 o 
   1  14   9        0.21        0.00     12.68 o 
   2  14   9      171.49      169.02     25.77 o 
  -2  15   9      394.36      485.53     31.37 o 
  -1  15   9       57.04       70.83     13.49 o 
   0  15   9      177.88      193.11     28.41 o 
   1  15   9      291.18      249.67     21.37 o 
  -8   0  10       22.52       25.35     13.32 o 
  -7   0  10        0.51        5.92     10.27 o 
  -6   0  10      162.35      134.44     19.52 o 
  -5   0  10       63.69       92.65     10.40 o 
  -4   0  10     3917.14     3623.88    246.82 o 
  -3   0  10     7929.27     8171.51    285.54 o 
  -2   0  10      265.41      277.12     20.54 o 
  -1   0  10     9783.10     9359.55    542.64 o 
   0   0  10     2028.11     1900.26     49.72 o 
   1   0  10      924.66      881.39     31.78 o 
   2   0  10      669.64      667.75     26.37 o 
   3   0  10      538.45      473.40     21.53 o 
   4   0  10     2726.16     2691.66     73.56 o 
   5   0  10      301.41      257.51     29.42 o 
   6   0  10      913.47      975.16     61.07 o 
   7   0  10      348.16      305.62     39.88 o 
  -8   1  10        2.53        2.52      8.47 o 
  -7   1  10      134.07      137.32     14.84 o 
  -6   1  10      345.35      390.41     19.45 o 
  -5   1  10      932.43      908.96     21.34 o 
  -4   1  10     1290.18     1287.07     26.36 o 
  -3   1  10      322.92      315.80     10.66 o 
  -2   1  10     2021.01     2005.48     53.80 o 
  -1   1  10      109.82      110.69      7.80 o 
   0   1  10     7361.14     6876.49    445.43 o 
   1   1  10      631.83      612.44     15.70 o 
   2   1  10     1034.71      991.72     22.71 o 
   3   1  10      281.85      275.30     11.46 o 
   4   1  10       60.87       68.67      7.52 o 
   5   1  10        3.96        6.03      6.45 o 
   6   1  10       39.95       28.53     28.41 o 
   7   1  10      208.46      220.06     25.42 o 
  -8   2  10       49.66       61.40     15.27 o 
  -7   2  10       33.23       19.49      8.52 o 
  -6   2  10       58.43       48.55      7.77 o 
  -5   2  10      190.22      176.29     12.91 o 
  -4   2  10       64.74       72.58      6.01 o 
  -3   2  10     1012.80      941.34     24.63 o 
  -2   2  10       70.48       70.16      5.35 o 
  -1   2  10     1239.35     1163.98     27.68 o 
   0   2  10        9.51        8.70      3.03 o 
   1   2  10      700.16      680.88     16.78 o 
   2   2  10       11.79        9.17      5.58 o 
   3   2  10      395.51      362.72     14.80 o 
   4   2  10      168.64      192.17     18.46 o 
   5   2  10      166.12      166.61     13.80 o 
   6   2  10       95.67      107.80     22.97 o 
   7   2  10       30.78       33.13     14.96 o 
  -8   3  10      103.10       70.69     18.69 o 
  -7   3  10        1.53        4.43      6.11 o 
  -6   3  10       30.82       42.74      7.50 o 
  -5   3  10       11.42        6.94      5.07 o 
  -4   3  10      102.39      111.80      9.13 o 
  -3   3  10        6.12        9.91      4.35 o 
  -2   3  10       73.56       69.54      5.61 o 
  -1   3  10      390.64      404.67     13.81 o 
   0   3  10      685.33      689.83     16.52 o 
   1   3  10      289.22      275.47     11.46 o 
   2   3  10       21.32       23.93      9.50 o 
   3   3  10      527.23      549.80     24.41 o 
   4   3  10      351.00      358.33     20.97 o 
   5   3  10       25.48       28.07     10.24 o 
   6   3  10        8.21        3.51      9.98 o 
  -8   4  10      182.01      199.35     18.68 o 
  -7   4  10       57.39       78.65     10.24 o 
  -6   4  10      343.84      359.22     16.52 o 
  -5   4  10        1.64        0.00      4.55 o 
  -4   4  10     2325.45     2311.21     50.69 o 
  -3   4  10     2379.16     2328.30     73.32 o 
  -2   4  10       43.92       39.03      4.84 o 
  -1   4  10     3841.39     3894.17     65.85 o 
   0   4  10     2339.48     2292.44     48.80 o 
   1   4  10      573.41      559.35     20.80 o 
   2   4  10      325.83      342.14     20.35 o 
   3   4  10      444.44      405.78     20.87 o 
   4   4  10     1978.05     2044.50     85.31 o 
   5   4  10      234.00      212.38     18.72 o 
   6   4  10      758.44      799.53     36.12 o 
  -8   5  10        0.04        0.00      8.89 o 
  -7   5  10      548.28      520.00     26.07 o 
  -6   5  10       85.10      113.17     18.73 o 
  -5   5  10     1027.96      999.37     28.91 o 
  -4   5  10      270.53      271.22     19.62 o 
  -3   5  10       49.70       45.84      6.90 o 
  -2   5  10      367.56      371.33     12.19 o 
  -1   5  10      305.00      286.45     10.48 o 
   0   5  10     2455.51     2332.91    141.44 o 
   1   5  10     3274.19     3404.78     69.20 o 
   2   5  10      352.64      336.48     18.17 o 
   3   5  10     1235.86     1276.24     42.56 o 
   4   5  10       15.51        9.27      7.97 o 
   5   5  10       15.86       15.12     16.84 o 
   6   5  10       15.15       27.43     11.88 o 
  -7   6  10       63.18       74.78     12.94 o 
  -6   6  10        6.68       11.49      8.53 o 
  -5   6  10        3.40        3.99      5.46 o 
  -4   6  10       55.49       67.23      8.33 o 
  -3   6  10      147.42      149.70      8.85 o 
  -2   6  10      198.77      179.62     11.12 o 
  -1   6  10      176.46      169.84      8.83 o 
   0   6  10      297.36      293.74     12.48 o 
   1   6  10       21.63       12.23      6.07 o 
   2   6  10      109.78      107.72     11.99 o 
   3   6  10       16.36       19.46     12.49 o 
   4   6  10       63.65       61.79     12.00 o 
   5   6  10        5.50        8.45      8.51 o 
   6   6  10       80.55       63.76     14.50 o 
  -7   7  10       89.73       96.05     14.61 o 
  -6   7  10       60.69       59.05     11.86 o 
  -5   7  10       29.79       20.88      6.68 o 
  -4   7  10        4.33        6.34      4.43 o 
  -3   7  10       21.23       26.54      6.63 o 
  -2   7  10      377.18      376.30     13.02 o 
  -1   7  10      220.96      216.67     10.02 o 
   0   7  10      410.00      416.71     15.54 o 
   1   7  10       46.96       46.45      8.76 o 
   2   7  10      395.63      390.28     20.47 o 
   3   7  10      158.15      154.11     15.31 o 
   4   7  10        2.81        4.75      8.51 o 
   5   7  10        2.69        0.00      8.49 o 
   6   7  10        8.97       19.19     11.76 o 
  -7   8  10       13.09       23.72     11.07 o 
  -6   8  10       35.65       66.01     21.42 o 
  -5   8  10       94.60       71.26     12.16 o 
  -4   8  10      147.59      139.75      9.48 o 
  -3   8  10      184.22      185.89     11.10 o 
  -2   8  10      766.52      707.27     22.50 o 
  -1   8  10      625.42      626.97     17.53 o 
   0   8  10     1523.77     1444.45     45.14 o 
   1   8  10      203.09      189.82     33.82 o 
   2   8  10       51.33       65.11     10.94 o 
   3   8  10      308.70      292.64     20.33 o 
   4   8  10      737.49      816.02     34.87 o 
   5   8  10      180.95      185.41     26.32 o 
   6   8  10      201.55      275.46     34.98 o 
  -7   9  10      251.64      249.32     37.24 o 
  -6   9  10       36.72       64.81     16.66 o 
  -5   9  10      268.91      242.71     22.30 o 
  -4   9  10      114.16      139.85     11.78 o 
  -3   9  10        0.73        0.41      4.28 o 
  -2   9  10       27.72       44.84      6.34 o 
  -1   9  10      325.40      318.56     21.36 o 
   0   9  10      327.65      302.74     52.33 o 
   1   9  10     2683.51     2656.06    173.21 o 
   2   9  10       20.63       22.31     11.70 o 
   3   9  10     1630.93     1634.10     63.94 o 
   4   9  10       66.69       90.03     14.16 o 
   5   9  10      152.49      164.15     19.12 o 
  -6  10  10       21.62       28.64     11.37 o 
  -5  10  10        5.92        0.00      7.35 o 
  -4  10  10        0.22        2.31      5.78 o 
  -3  10  10       84.86       73.38      7.94 o 
  -2  10  10       28.58       44.25      6.59 o 
  -1  10  10       40.41       50.94     13.51 o 
   0  10  10       45.43       49.17     13.14 o 
   1  10  10        6.24        0.30      6.74 o 
   2  10  10      163.60      187.83     19.38 o 
   3  10  10      227.37      232.02     38.31 o 
   4  10  10      173.35      184.30     19.07 o 
   5  10  10      132.42      139.08     18.61 o 
  -6  11  10       48.51       71.25     20.17 o 
  -5  11  10       21.86       29.31     10.89 o 
  -4  11  10        0.69        7.30      6.86 o 
  -3  11  10       20.05       21.99      7.10 o 
  -2  11  10       63.28       76.49     10.03 o 
  -1  11  10       55.32       52.55      8.86 o 
   0  11  10      550.96      589.80     27.58 o 
   1  11  10        2.55        0.52      7.43 o 
   2  11  10      275.05      291.64     26.83 o 
   3  11  10        0.67        1.17      8.46 o 
   4  11  10       39.14       66.03     14.32 o 
  -5  12  10       39.74       45.72      9.77 o 
  -4  12  10      118.13      137.45     13.14 o 
  -3  12  10      741.14      751.49     32.62 o 
  -2  12  10        0.21        3.31      8.15 o 
  -1  12  10      977.69     1019.70     34.31 o 
   0  12  10       31.36       49.70     11.10 o 
   1  12  10      402.94      391.29     23.19 o 
   2  12  10        3.66        1.19      8.50 o 
   3  12  10      404.42      417.42     27.76 o 
  -4  13  10      818.25      832.55     58.06 o 
  -3  13  10      168.95      198.44     19.56 o 
  -2  13  10     1061.66     1125.11     42.84 o 
  -1  13  10        7.72        0.00      7.88 o 
   0  13  10     1908.34     1932.57    100.63 o 
   1  13  10      345.75      366.50     23.86 o 
   2  13  10      817.02      850.33     36.50 o 
   3  13  10      349.63      352.44     35.72 o 
  -3  14  10      932.20     1031.70     44.97 o 
  -2  14  10       91.41      142.59     27.34 o 
  -1  14  10      820.28      830.02     34.94 o 
   0  14  10       83.38       96.46     14.72 o 
   1  14  10      330.52      412.45     25.84 o 
   2  14  10       45.20       41.36     16.93 o 
  -1  15  10       33.46       53.95     12.61 o 
  -8   1  11        2.72        1.17      8.01 o 
  -7   1  11        8.35        8.96      8.76 o 
  -6   1  11      387.71      380.80     16.77 o 
  -5   1  11        6.43        3.66      6.03 o 
  -4   1  11     1160.27     1120.47     24.30 o 
  -3   1  11       12.25       12.23      4.82 o 
  -2   1  11      192.55      164.74     12.91 o 
  -1   1  11      447.42      450.10     15.12 o 
   0   1  11     1501.90     1449.36     28.79 o 
   1   1  11      169.49      163.75      8.25 o 
   2   1  11      157.81      145.31      8.40 o 
   3   1  11      612.50      573.76     17.46 o 
   4   1  11      547.03      535.74     21.06 o 
   5   1  11       14.70       14.14      7.38 o 
   6   1  11       51.47       47.31     13.39 o 
  -8   2  11       62.11       80.57     18.55 o 
  -7   2  11       43.11       52.60     11.13 o 
  -6   2  11       10.50       13.56      6.34 o 
  -5   2  11      677.93      660.23     21.65 o 
  -4   2  11      837.22      822.46     19.71 o 
  -3   2  11       28.46       29.07      5.73 o 
  -2   2  11        1.94        2.67      4.05 o 
  -1   2  11     2916.37     2809.62     57.85 o 
   0   2  11      798.37      759.56     17.97 o 
   1   2  11     1865.06     1721.77     50.44 o 
   2   2  11       12.18       13.68      4.43 o 
   3   2  11     1579.22     1552.64     33.50 o 
   4   2  11     1082.66     1088.65     32.40 o 
   5   2  11       12.68       15.28      8.59 o 
   6   2  11      776.98      804.80     39.09 o 
  -8   3  11      177.04      154.80     25.63 o 
  -7   3  11       64.39       91.72     10.98 o 
  -6   3  11        1.34        5.18      5.94 o 
  -5   3  11      115.62      114.01     10.22 o 
  -4   3  11       85.69       79.38      8.61 o 
  -3   3  11      161.57      163.32     10.37 o 
  -2   3  11       17.18       16.26      7.49 o 
  -1   3  11      231.19      237.03     10.98 o 
   0   3  11     1502.90     1505.91     35.11 o 
   1   3  11     1961.32     1788.78     53.31 o 
   2   3  11     1043.46      924.56     36.25 o 
   3   3  11     2569.74     2526.51     70.62 o 
   4   3  11        0.66        0.00      7.56 o 
   5   3  11      124.40      117.23     15.40 o 
   6   3  11       18.29       23.51     12.85 o 
  -8   4  11       56.70       50.69     30.16 o 
  -7   4  11       36.02       50.75      9.31 o 
  -6   4  11      168.81      158.42     12.61 o 
  -5   4  11       49.21       46.04      7.74 o 
  -4   4  11       14.40       14.32      5.94 o 
  -3   4  11      110.64      122.93     12.27 o 
  -2   4  11       75.16       73.45      6.39 o 
  -1   4  11       42.97       45.29      6.20 o 
   0   4  11      225.18      188.86     10.46 o 
   1   4  11      119.13      112.46      8.40 o 
   2   4  11      568.98      565.62     24.02 o 
   3   4  11       76.40       86.06     12.20 o 
   4   4  11      292.56      296.62     29.84 o 
   5   4  11      181.28      155.90     17.57 o 
   6   4  11        0.59        0.00     14.57 o 
  -7   5  11      245.59      285.17     21.15 o 
  -6   5  11      104.68      144.78     12.50 o 
  -5   5  11      412.21      393.37     17.30 o 
  -4   5  11      646.76      662.52     21.84 o 
  -3   5  11        1.83        2.57      4.67 o 
  -2   5  11      270.26      242.95     10.39 o 
  -1   5  11      371.09      333.97     13.72 o 
   0   5  11     1732.01     1670.52     38.79 o 
   1   5  11      232.45      216.45     11.32 o 
   2   5  11      294.18      313.56     50.10 o 
   3   5  11       24.24       23.68      8.62 o 
   4   5  11      136.63      179.50     17.40 o 
   5   5  11       37.64       41.53     17.67 o 
   6   5  11       31.01       14.56     11.38 o 
  -7   6  11      150.34      161.93     17.59 o 
  -6   6  11      701.22      707.56     36.45 o 
  -5   6  11       14.79       13.30      6.56 o 
  -4   6  11     3902.71     3774.99     98.38 o 
  -3   6  11      927.18      923.69     26.50 o 
  -2   6  11     1314.76     1285.77     28.09 o 
  -1   6  11     2200.86     2197.60     41.84 o 
   0   6  11       17.58       15.99      5.12 o 
   1   6  11     1234.36     1238.06     62.46 o 
   2   6  11      199.93      185.12     21.05 o 
   3   6  11     2080.54     1984.41    110.76 o 
   4   6  11      102.83       97.57     13.87 o 
   5   6  11       36.30       35.57     11.16 o 
   6   6  11      111.62      134.08     18.57 o 
  -7   7  11      278.70      327.77     66.76 o 
  -6   7  11       91.82      111.56     19.75 o 
  -5   7  11      918.29      991.87     42.45 o 
  -4   7  11      492.79      454.64     25.72 o 
  -3   7  11      983.84     1022.89     47.73 o 
  -2   7  11      731.26      681.34     18.76 o 
  -1   7  11      924.32      934.96     22.70 o 
   0   7  11     3495.17     3514.25     91.16 o 
   1   7  11      207.86      185.11     20.96 o 
   2   7  11     1829.62     1789.03    136.62 o 
   3   7  11      991.62     1029.30     95.26 o 
   4   7  11      188.60      182.20     17.95 o 
   5   7  11      213.66      199.14     20.30 o 
  -7   8  11        8.84       13.20     11.20 o 
  -6   8  11      126.14      156.73     17.22 o 
  -5   8  11       36.47       48.79     18.14 o 
  -4   8  11       50.86       59.99     11.52 o 
  -3   8  11      266.43      273.23     13.17 o 
  -2   8  11       23.75       36.90      5.93 o 
  -1   8  11      879.22      862.31     21.93 o 
   0   8  11        0.04        0.00      5.94 o 
   1   8  11      975.82      992.60     90.86 o 
   2   8  11      238.55      238.06     20.96 o 
   3   8  11       53.94       74.65     12.71 o 
   4   8  11      176.02      144.39     17.43 o 
   5   8  11       92.25       81.63     15.08 o 
  -6   9  11        0.53        0.00      9.32 o 
  -5   9  11       47.41       41.44     11.65 o 
  -4   9  11        8.23        8.48      6.68 o 
  -3   9  11      474.00      401.89     15.05 o 
  -2   9  11      102.64       99.45      8.52 o 
  -1   9  11      422.14      381.21     16.72 o 
   0   9  11      121.15      119.30     13.62 o 
   1   9  11      389.68      327.43     19.70 o 
   2   9  11       70.78       65.15     11.44 o 
   3   9  11      128.14      142.59     16.44 o 
   4   9  11       37.41       62.74     13.51 o 
   5   9  11        1.54        0.00      9.93 o 
  -6  10  11      133.84      206.29     20.46 o 
  -5  10  11        0.06        0.74      8.49 o 
  -4  10  11      654.74      710.24     37.69 o 
  -3  10  11      203.51      209.11     17.88 o 
  -2  10  11       34.49       21.83      5.92 o 
  -1  10  11      195.95      242.56     14.49 o 
   0  10  11     1295.85     1134.90     40.37 o 
   1  10  11        8.82       21.12      8.87 o 
   2  10  11      284.50      287.19     20.67 o 
   3  10  11      289.41      300.38     31.74 o 
   4  10  11      561.33      589.99     58.20 o 
  -5  11  11      345.80      382.31     24.70 o 
  -4  11  11      150.09      158.30     20.71 o 
  -3  11  11      210.39      217.47     14.47 o 
  -2  11  11      292.40      357.34     17.49 o 
  -1  11  11      179.07      148.77     12.60 o 
   0  11  11      780.58      821.25     33.63 o 
   1  11  11       60.94       73.12     12.47 o 
   2  11  11      225.86      260.98     21.56 o 
   3  11  11      324.08      375.57     73.65 o 
   4  11  11       14.77       17.49     14.99 o 
  -5  12  11       33.19       56.72     17.58 o 
  -4  12  11       16.23       20.71      8.25 o 
  -3  12  11      337.34      363.02     23.85 o 
  -2  12  11        9.13        3.53      6.83 o 
  -1  12  11      537.92      511.81     26.58 o 
   0  12  11       15.71       15.81      8.79 o 
   1  12  11      569.65      581.35     28.95 o 
   2  12  11        3.09       11.86      8.96 o 
   3  12  11      118.43      107.76     16.58 o 
  -4  13  11       15.29       14.03     10.47 o 
  -3  13  11       48.99       63.91     13.18 o 
  -2  13  11      163.93      202.59     18.70 o 
  -1  13  11       21.80       20.01      8.05 o 
   0  13  11       13.23        6.75     11.52 o 
   1  13  11       53.25       69.70     15.64 o 
   2  13  11       34.94       41.16     12.56 o 
  -2  14  11       11.31       12.11     10.30 o 
  -1  14  11      200.33      232.25     39.79 o 
   0  14  11      160.83      200.98     19.32 o 
   1  14  11       26.92       20.36     15.91 o 
  -8   0  12      347.64      355.96     34.88 o 
  -7   0  12      766.62      858.02     51.82 o 
  -6   0  12      962.61      976.09     53.11 o 
  -5   0  12     1062.36     1053.28     34.72 o 
  -4   0  12     6954.55     6919.23    155.85 o 
  -3   0  12     1406.44     1316.50     58.11 o 
  -2   0  12     5031.17     5014.70    170.35 o 
  -1   0  12     1303.37     1261.91     54.68 o 
   0   0  12      430.62      428.20     27.67 o 
   1   0  12      601.90      577.14     73.88 o 
   2   0  12     1849.46     1803.13     75.97 o 
   3   0  12     2261.38     2210.27    111.91 o 
   4   0  12       73.24       78.49     11.99 o 
   5   0  12       57.03       55.70     17.86 o 
   6   0  12       77.96       95.49     23.59 o 
  -8   1  12      227.93      196.32     19.55 o 
  -7   1  12      863.29      857.69     36.37 o 
  -6   1  12       74.92       60.93     11.26 o 
  -5   1  12      784.11      806.43     24.84 o 
  -4   1  12      221.51      212.65     10.16 o 
  -3   1  12       28.73       30.86      6.30 o 
  -2   1  12      533.06      482.90     24.57 o 
  -1   1  12     1486.64     1437.19     42.48 o 
   0   1  12     3678.85     3407.30     69.07 o 
   1   1  12      750.40      687.51     17.98 o 
   2   1  12     2028.09     2041.33     50.00 o 
   3   1  12       46.66       41.10      6.40 o 
   4   1  12       23.76       13.39      6.56 o 
   5   1  12       47.37       43.02     19.89 o 
   6   1  12       40.92       31.14     12.30 o 
  -8   2  12       43.34       21.19     10.82 o 
  -7   2  12      114.27      109.52     14.99 o 
  -6   2  12        8.11        1.59      8.00 o 
  -5   2  12       59.89       70.06      8.90 o 
  -4   2  12       13.11       18.09      7.73 o 
  -3   2  12      349.48      361.76     20.33 o 
  -2   2  12        5.84       10.36      5.77 o 
  -1   2  12      427.08      399.64     23.41 o 
   0   2  12       30.62       39.34      6.25 o 
   1   2  12       13.43       26.41      4.89 o 
   2   2  12      112.51      114.50      8.38 o 
   3   2  12      207.78      207.56     11.28 o 
   4   2  12       78.03       72.65      9.72 o 
   5   2  12       26.77       17.06      7.67 o 
   6   2  12       24.51       21.03     14.48 o 
  -7   3  12      105.75      115.32     12.27 o 
  -6   3  12      149.68      140.27     12.35 o 
  -5   3  12       74.90       82.47      9.44 o 
  -4   3  12      147.60      159.08     11.43 o 
  -3   3  12      464.77      449.15     16.81 o 
  -2   3  12      294.93      265.22     15.64 o 
  -1   3  12      416.01      431.29     26.98 o 
   0   3  12     3742.76     3529.85     72.00 o 
   1   3  12      793.65      789.03     19.89 o 
   2   3  12     2610.34     2530.41     63.13 o 
   3   3  12      583.59      601.69     22.27 o 
   4   3  12        9.01       17.95      7.38 o 
   5   3  12        3.64        4.45      7.37 o 
   6   3  12        5.15       15.79     12.10 o 
  -7   4  12        2.18       15.90      7.67 o 
  -6   4  12       11.04        0.00      5.91 o 
  -5   4  12      112.11      110.71     13.10 o 
  -4   4  12      596.25      602.87     21.04 o 
  -3   4  12        6.13        0.00      4.62 o 
  -2   4  12        7.08        3.66      4.75 o 
  -1   4  12      140.28      153.55     16.32 o 
   0   4  12     2124.59     2088.16     69.00 o 
   1   4  12        9.04       15.81      5.27 o 
   2   4  12      323.60      337.36     19.13 o 
   3   4  12      897.63      918.51     35.46 o 
   4   4  12      885.53      888.87     73.65 o 
   5   4  12       65.49       87.14     14.72 o 
   6   4  12      551.45      619.72     42.28 o 
  -7   5  12      386.59      432.99     25.19 o 
  -6   5  12        2.69        3.23      6.72 o 
  -5   5  12      735.70      768.85     32.52 o 
  -4   5  12       94.55      120.14     10.88 o 
  -3   5  12      251.84      269.42     13.98 o 
  -2   5  12        3.04        2.19      5.00 o 
  -1   5  12     1249.94     1251.55     32.06 o 
   0   5  12      586.37      552.65     18.76 o 
   1   5  12      342.12      342.58     14.70 o 
   2   5  12      378.27      399.19     23.83 o 
   3   5  12      117.43      138.73     15.23 o 
   4   5  12        3.68        4.57      8.21 o 
   5   5  12      170.07      189.51     19.76 o 
  -7   6  12       30.00       23.60     10.74 o 
  -6   6  12      259.37      267.94     16.32 o 
  -5   6  12      290.94      289.06     16.22 o 
  -4   6  12      678.13      648.19     22.60 o 
  -3   6  12      144.49      136.38     12.30 o 
  -2   6  12      680.05      637.72     18.25 o 
  -1   6  12       40.67       45.58      7.78 o 
   0   6  12      340.78      360.83     15.16 o 
   1   6  12      864.63      836.03     31.70 o 
   2   6  12        8.55       14.68      8.30 o 
   3   6  12     1387.75     1331.90     46.09 o 
   4   6  12        3.15        7.45      8.85 o 
   5   6  12      238.40      239.62     21.78 o 
  -7   7  12        9.51        0.00      9.06 o 
  -6   7  12        0.97        3.64      9.81 o 
  -5   7  12      479.19      494.55     28.79 o 
  -4   7  12       37.29       38.54      7.98 o 
  -3   7  12      241.42      212.08     13.27 o 
  -2   7  12       67.85       77.95      7.60 o 
  -1   7  12       69.48       72.22      8.47 o 
   0   7  12      376.74      374.14     30.35 o 
   1   7  12      208.39      190.38     15.78 o 
   2   7  12      394.77      376.82     21.92 o 
   3   7  12       91.07       96.66     13.96 o 
   4   7  12       89.10      102.93     17.30 o 
   5   7  12      163.82      160.97     28.82 o 
  -6   8  12       74.21       98.92     19.80 o 
  -5   8  12       24.84       19.28      9.80 o 
  -4   8  12     1158.71     1085.68     31.72 o 
  -3   8  12      329.62      321.38     15.90 o 
  -2   8  12      422.67      422.29     15.06 o 
  -1   8  12     1423.08     1438.78     36.97 o 
   0   8  12      175.15      183.36     15.70 o 
   1   8  12      357.98      326.01     20.12 o 
   2   8  12        4.59        0.00      6.98 o 
   3   8  12      844.21      882.66     36.64 o 
   4   8  12      237.39      243.88     21.79 o 
   5   8  12      281.55      277.49     34.70 o 
  -6   9  12        8.33        4.76     16.89 o 
  -5   9  12      165.25      176.21     18.16 o 
  -4   9  12       29.78       27.35      7.93 o 
  -3   9  12       40.17       56.09      7.33 o 
  -2   9  12       24.43       32.71      8.12 o 
  -1   9  12       17.50       19.00      6.72 o 
   0   9  12      682.71      683.26     29.44 o 
   1   9  12      264.79      253.04     18.96 o 
   2   9  12      612.80      635.80     62.78 o 
   3   9  12      457.96      538.48     28.46 o 
   4   9  12      104.65      139.83     18.55 o 
  -5  10  12        4.70        3.88      9.62 o 
  -4  10  12        3.24        0.00      8.40 o 
  -3  10  12       30.79       46.10      7.55 o 
  -2  10  12       13.90       13.47      6.86 o 
  -1  10  12       62.87       80.39     10.18 o 
   0  10  12       38.76       29.99      9.46 o 
   1  10  12      209.28      240.66     31.00 o 
   2  10  12      303.11      309.72     22.21 o 
   3  10  12      145.34      143.45     17.55 o 
   4  10  12      338.51      326.63     35.25 o 
  -5  11  12      330.90      377.92     24.94 o 
  -4  11  12        6.71       13.54      9.93 o 
  -3  11  12      328.79      309.96     33.73 o 
  -2  11  12      128.57      126.69     12.59 o 
  -1  11  12      338.88      360.50     18.32 o 
   0  11  12       25.02       31.61     13.79 o 
   1  11  12        1.46       21.43      9.57 o 
   2  11  12      108.45      115.28     15.90 o 
   3  11  12       34.03       47.52     12.82 o 
  -4  12  12      837.62      840.70     35.08 o 
  -3  12  12      125.43      113.43     19.20 o 
  -2  12  12      727.11      776.91     27.34 o 
  -1  12  12      652.86      657.52     25.93 o 
   0  12  12       43.42       36.07     11.02 o 
   1  12  12      143.56      166.31     21.47 o 
   2  12  12       57.41       62.89     13.38 o 
  -3  13  12      479.06      579.61     30.25 o 
  -2  13  12      180.61      172.35     18.48 o 
  -1  13  12      446.38      484.19     21.92 o 
   0  13  12      636.78      672.56     52.23 o 
   1  13  12       26.35       43.80     12.27 o 
  -7   1  13      314.60      325.66     23.41 o 
  -6   1  13      150.11      159.14     17.40 o 
  -5   1  13     2110.62     2037.21     72.84 o 
  -4   1  13       62.45       68.06      9.17 o 
  -3   1  13     1308.64     1329.32     42.68 o 
  -2   1  13      314.78      290.51     16.91 o 
  -1   1  13     1252.35     1242.54     64.12 o 
   0   1  13      669.55      580.45     43.81 o 
   1   1  13      329.15      327.31     12.19 o 
   2   1  13     1742.10     1713.98     36.23 o 
   3   1  13       22.33       18.74      5.74 o 
   4   1  13       73.13       68.08      9.74 o 
   5   1  13      150.50      134.87     17.24 o 
  -7   2  13      344.14      364.24     24.92 o 
  -6   2  13        1.71        0.08      6.28 o 
  -5   2  13      399.95      329.97     15.82 o 
  -4   2  13      857.55      889.27     34.20 o 
  -3   2  13      730.06      723.10     27.64 o 
  -2   2  13      787.54      829.61     30.32 o 
  -1   2  13     3940.96     3664.65     92.02 o 
   0   2  13      162.82      133.48      9.44 o 
   1   2  13      836.62      832.84     24.40 o 
   2   2  13       20.97       29.45      5.66 o 
   3   2  13     1478.14     1448.26     69.55 o 
   4   2  13      234.36      215.72     15.49 o 
   5   2  13      474.98      513.76     27.34 o 
  -7   3  13        6.76        0.00      8.17 o 
  -6   3  13       43.75       28.71      7.97 o 
  -5   3  13      394.82      412.07     25.85 o 
  -4   3  13       14.03       12.87      6.06 o 
  -3   3  13        5.19        5.83      5.36 o 
  -2   3  13        9.46       22.98      7.52 o 
  -1   3  13      292.41      248.25     16.26 o 
   0   3  13     1250.98     1134.85     29.94 o 
   1   3  13      802.19      759.69     23.36 o 
   2   3  13     2149.31     2056.58     41.63 o 
   3   3  13      441.20      447.57     19.39 o 
   4   3  13      255.55      273.49     30.52 o 
   5   3  13       19.57       16.85      8.82 o 
  -7   4  13        0.07        0.00      7.21 o 
  -6   4  13        2.13        0.00      6.16 o 
  -5   4  13       48.64       57.37      9.06 o 
  -4   4  13        4.10        5.63      6.01 o 
  -3   4  13      315.68      310.55     15.02 o 
  -2   4  13       35.03       21.73      7.22 o 
  -1   4  13        1.34        1.01      5.45 o 
   0   4  13       66.02       50.49      7.26 o 
   1   4  13      246.11      221.29     12.45 o 
   2   4  13       26.98       39.93      7.70 o 
   3   4  13       45.26       37.17      8.29 o 
   4   4  13      150.54      154.36     14.21 o 
   5   4  13       33.08       48.66     10.67 o 
  -7   5  13       29.27       50.66     12.66 o 
  -6   5  13      238.51      238.65     19.33 o 
  -5   5  13      272.89      308.62     24.87 o 
  -4   5  13      168.21      181.82     13.12 o 
  -3   5  13      199.88      224.58     13.67 o 
  -2   5  13      544.28      564.03     20.00 o 
  -1   5  13      922.52      977.73     27.64 o 
   0   5  13      103.02       95.81      9.26 o 
   1   5  13       63.74       62.70     10.46 o 
   2   5  13      727.84      717.31     34.93 o 
   3   5  13      319.36      336.35     21.66 o 
   4   5  13       34.93       20.85     10.38 o 
   5   5  13        0.75        0.00      9.55 o 
  -6   6  13      234.53      273.24     23.51 o 
  -5   6  13       64.49       58.52      9.53 o 
  -4   6  13     3454.13     3414.29     72.62 o 
  -3   6  13       11.46       13.21      6.42 o 
  -2   6  13     4170.99     4078.04     82.56 o 
  -1   6  13      587.70      593.92     20.67 o 
   0   6  13      502.96      486.64     20.60 o 
   1   6  13       35.15       49.87     10.13 o 
   2   6  13      485.61      415.10     22.82 o 
   3   6  13      139.94      158.18     36.50 o 
   4   6  13       46.23       54.47     13.36 o 
   5   6  13        6.96        5.91     10.86 o 
  -6   7  13       33.39       50.57     18.64 o 
  -5   7  13     1198.17     1272.74     36.44 o 
  -4   7  13       23.88       17.21      7.36 o 
  -3   7  13     1535.14     1529.08     39.34 o 
  -2   7  13       10.85       23.10      6.77 o 
  -1   7  13     1736.65     1776.42     43.51 o 
   0   7  13      523.97      548.75     25.47 o 
   1   7  13      290.14      304.61     19.43 o 
   2   7  13      490.24      503.95     41.55 o 
   3   7  13        6.00        0.00      8.54 o 
   4   7  13       20.33       35.35     11.84 o 
  -6   8  13        9.74       24.93     11.71 o 
  -5   8  13      183.50      207.47     15.23 o 
  -4   8  13      108.65      123.34     12.11 o 
  -3   8  13        0.90        0.00      9.44 o 
  -2   8  13      304.49      320.72     16.08 o 
  -1   8  13        6.70        0.00      6.91 o 
   0   8  13      497.22      524.06     55.10 o 
   1   8  13       32.51       40.91     10.51 o 
   2   8  13      134.85      150.68     16.51 o 
   3   8  13      144.21      163.45     27.85 o 
   4   8  13        2.67        0.00      9.60 o 
  -5   9  13        0.28        0.00      9.08 o 
  -4   9  13       50.31       44.99      9.14 o 
  -3   9  13       72.94       73.22     10.04 o 
  -2   9  13       35.60       39.93      7.57 o 
  -1   9  13       16.87       17.03     11.15 o 
   0   9  13      101.36       98.99     13.67 o 
   1   9  13       23.44       32.68     10.05 o 
   2   9  13      297.95      338.34     26.05 o 
   3   9  13      302.66      336.35     31.88 o 
  -5  10  13       51.07       62.31     13.92 o 
  -4  10  13      360.63      387.72     23.48 o 
  -3  10  13        0.02        0.00      6.03 o 
  -2  10  13      421.97      482.84     23.52 o 
  -1  10  13      457.43      490.33     26.00 o 
   0  10  13       11.68        9.74      8.42 o 
   1  10  13      443.56      428.77     24.37 o 
   2  10  13        1.51        0.00      8.42 o 
   3  10  13      620.47      649.54     35.90 o 
  -4  11  13        8.13        8.01      9.68 o 
  -3  11  13      397.11      408.77     53.85 o 
  -2  11  13       74.29       77.78     10.84 o 
  -1  11  13      732.07      772.47     65.51 o 
   0  11  13      614.11      612.91     42.33 o 
   1  11  13       34.18       26.86     11.70 o 
   2  11  13      436.19      460.15     27.32 o 
  -3  12  13       26.82       40.25     17.21 o 
  -2  12  13      146.48      151.33     14.26 o 
  -1  12  13       18.18       13.47      9.72 o 
   0  12  13      209.91      255.56     30.53 o 
   1  12  13      212.02      257.40     42.01 o 
  -7   0  14      105.98       94.01     21.47 o 
  -6   0  14       51.06       66.44     17.95 o 
  -5   0  14     2267.02     2308.13     97.06 o 
  -4   0  14     2358.20     2437.77     97.90 o 
  -3   0  14     2449.35     2221.06     89.48 o 
  -2   0  14     3914.04     3680.34    133.33 o 
  -1   0  14        0.38        2.22      8.05 o 
   0   0  14      525.20      535.46     32.85 o 
   1   0  14       15.36        8.24      9.44 o 
   2   0  14     1115.08     1051.06     37.00 o 
   3   0  14      309.62      346.69     20.37 o 
   4   0  14       57.43       54.78     16.84 o 
   5   0  14       44.19       38.58     17.67 o 
  -7   1  14        1.48       12.70      9.55 o 
  -6   1  14      357.72      361.19     38.45 o 
  -5   1  14      339.36      340.47     16.94 o 
  -4   1  14      201.11      180.83     16.09 o 
  -3   1  14      877.18      877.35     33.20 o 
  -2   1  14      748.86      701.54     45.66 o 
  -1   1  14     2021.56     1958.28     56.13 o 
   0   1  14        6.29       13.08     10.27 o 
   1   1  14      352.12      367.74     15.69 o 
   2   1  14      404.75      401.85     14.85 o 
   3   1  14       69.93       69.47      8.26 o 
   4   1  14       32.49       18.09      8.17 o 
   5   1  14       46.12       33.99     13.51 o 
  -7   2  14        3.84        5.94      9.91 o 
  -6   2  14        7.17        6.80      6.87 o 
  -5   2  14       28.80       23.65      7.51 o 
  -4   2  14       83.98       98.39     10.33 o 
  -3   2  14       10.87        4.81      7.00 o 
  -2   2  14      110.39       93.46     11.87 o 
  -1   2  14       22.19       10.72      6.64 o 
   0   2  14      146.00      160.87     13.73 o 
   1   2  14       59.44       45.62      7.32 o 
   2   2  14      108.30      120.25      9.36 o 
   3   2  14       17.46        8.00      6.44 o 
   4   2  14       25.65       29.32      8.56 o 
   5   2  14       13.94        7.79      9.88 o 
  -7   3  14       16.12       10.52      9.16 o 
  -6   3  14       22.47       29.94      8.28 o 
  -5   3  14       39.33       40.88      8.38 o 
  -4   3  14        0.68        0.00      5.54 o 
  -3   3  14       47.77       49.09     15.64 o 
  -2   3  14      221.22      229.09     16.62 o 
  -1   3  14       14.25       19.82     11.43 o 
   0   3  14      190.75      183.25     14.85 o 
   1   3  14        2.66        5.62      5.49 o 
   2   3  14     1179.68     1146.30     39.97 o 
   3   3  14      153.34      149.31     13.21 o 
   4   3  14       91.35      108.52     12.37 o 
   5   3  14       13.26        5.90      8.84 o 
  -6   4  14       11.15       12.52      7.95 o 
  -5   4  14      427.77      403.21     20.49 o 
  -4   4  14      777.88      786.18     29.11 o 
  -3   4  14       76.29       74.29      9.45 o 
  -2   4  14     2058.96     2121.91     61.16 o 
  -1   4  14     1197.88     1079.55     36.95 o 
   0   4  14      194.06      198.35     22.35 o 
   1   4  14     1306.33     1221.52     33.03 o 
   2   4  14      500.04      458.09     23.97 o 
   3   4  14     2193.99     2061.50     73.81 o 
   4   4  14        7.43        3.00      7.19 o 
  -6   5  14       66.15       61.95     10.59 o 
  -5   5  14      486.34      492.00     21.01 o 
  -4   5  14        1.28        2.62      6.31 o 
  -3   5  14     1397.56     1329.84     35.59 o 
  -2   5  14        7.40       10.04      7.52 o 
  -1   5  14     2797.77     2537.47    107.61 o 
   0   5  14      484.58      494.80     20.60 o 
   1   5  14      510.25      522.69     25.20 o 
   2   5  14      925.97      959.56     38.86 o 
   3   5  14      146.99      138.90     16.51 o 
   4   5  14      106.23      133.15     18.36 o 
  -6   6  14        6.17        0.00      8.34 o 
  -5   6  14      103.46      119.70     12.65 o 
  -4   6  14        2.36       11.62      6.98 o 
  -3   6  14       58.08       50.34      8.83 o 
  -2   6  14       16.48       23.80      8.87 o 
  -1   6  14        0.02        0.00      6.61 o 
   0   6  14       47.96       58.69     14.11 o 
   1   6  14       23.16       16.57      8.55 o 
   2   6  14        7.27        6.14      8.47 o 
   3   6  14        1.47        2.78      8.07 o 
   4   6  14        1.23        0.00      9.49 o 
  -6   7  14       18.76        9.29     10.94 o 
  -5   7  14      410.50      425.56     20.49 o 
  -4   7  14      104.71      124.10     12.45 o 
  -3   7  14       87.54       82.66     10.59 o 
  -2   7  14       86.56       90.28     12.98 o 
  -1   7  14      180.52      189.83     41.64 o 
   0   7  14       27.52       20.73     11.98 o 
   1   7  14       97.46      115.96     14.42 o 
   2   7  14      459.92      480.01     26.00 o 
   3   7  14      102.21      119.58     25.82 o 
   4   7  14        6.18        5.11     10.36 o 
  -5   8  14      274.57      302.16     18.77 o 
  -4   8  14       93.59      112.13     12.16 o 
  -3   8  14       33.28       35.68      8.43 o 
  -2   8  14      651.18      730.70     50.05 o 
  -1   8  14      314.67      272.91     23.96 o 
   0   8  14       95.72       93.93     16.01 o 
   1   8  14      313.72      307.43     21.46 o 
   2   8  14      246.28      236.02     20.24 o 
   3   8  14     1055.83     1089.82     43.96 o 
  -5   9  14       30.40       45.76     13.44 o 
  -4   9  14       27.77       38.53      9.44 o 
  -3   9  14      114.71      140.64     14.57 o 
  -2   9  14        4.17        3.17      9.85 o 
  -1   9  14      662.48      714.70     31.90 o 
   0   9  14      628.82      575.46     89.29 o 
   1   9  14      292.07      340.39     23.22 o 
   2   9  14     1067.20     1002.54     94.66 o 
   3   9  14       15.65       23.91     11.40 o 
  -4  10  14        1.07        0.00      9.29 o 
  -3  10  14       16.61       25.67     10.30 o 
  -2  10  14       12.06        9.23      9.18 o 
  -1  10  14       22.25       19.78     10.01 o 
   0  10  14       55.24       57.08     11.76 o 
   1  10  14      144.11      160.14     17.84 o 
   2  10  14        0.46       12.53     10.34 o 
  -3  11  14      125.45      114.89     15.93 o 
  -2  11  14      172.96      166.26     17.88 o 
  -1  11  14      180.84      211.97     19.86 o 
   0  11  14       94.23      108.55     16.19 o 
   1  11  14       26.18       19.17     10.62 o 
  -1  12  14        0.55        0.00      8.83 o 
  -6   1  15       60.30       75.00     14.24 o 
  -5   1  15      411.15      442.90     19.25 o 
  -4   1  15       14.17       14.15     11.70 o 
  -3   1  15      375.53      374.28     23.27 o 
  -2   1  15      449.21      450.05     22.96 o 
  -1   1  15      962.05      921.95     33.92 o 
   0   1  15        3.53        5.81      6.80 o 
   1   1  15      560.15      527.56     24.57 o 
   2   1  15      569.39      562.91     20.92 o 
   3   1  15       30.11       18.23      7.53 o 
   4   1  15       42.62       58.03     10.57 o 
  -6   2  15      161.58      129.24     16.70 o 
  -5   2  15      412.68      405.34     28.52 o 
  -4   2  15       86.59       77.84     12.49 o 
  -3   2  15      607.69      540.61     43.40 o 
  -2   2  15     1339.89     1330.34     71.89 o 
  -1   2  15       34.40       32.29      8.63 o 
   0   2  15      295.43      302.07     18.32 o 
   1   2  15      104.17       91.64     12.56 o 
   2   2  15      865.71      856.42     26.91 o 
   3   2  15     1136.37     1120.97     34.03 o 
   4   2  15      215.92      204.32     15.93 o 
  -6   3  15       50.69       68.58     10.45 o 
  -5   3  15       11.57       17.66      7.63 o 
  -4   3  15        7.28        9.82      8.87 o 
  -3   3  15       40.99       34.12     13.42 o 
  -2   3  15      175.77      179.79     15.82 o 
  -1   3  15      928.14      921.01     34.38 o 
   0   3  15      165.30      126.14     13.57 o 
   1   3  15     1057.94     1001.62     53.20 o 
   2   3  15     1294.82     1318.16     46.03 o 
   3   3  15       37.38       46.08     11.50 o 
   4   3  15      284.92      320.22     31.00 o 
  -6   4  15        0.06        0.00      7.12 o 
  -5   4  15       47.14       47.05      9.69 o 
  -4   4  15        0.07        0.50      6.43 o 
  -3   4  15      108.93      125.38     14.72 o 
  -2   4  15       48.50       36.73      9.45 o 
  -1   4  15       54.47       57.33     10.66 o 
   0   4  15      147.30      120.17     14.02 o 
   1   4  15       78.55       87.61     12.25 o 
   2   4  15       20.19       20.53      9.01 o 
   3   4  15       99.69      120.36     15.96 o 
   4   4  15        4.13        0.00      9.25 o 
  -6   5  15      196.96      216.42     16.56 o 
  -5   5  15      175.82      214.18     15.63 o 
  -4   5  15       46.36       53.03      9.66 o 
  -3   5  15      227.27      206.51     24.01 o 
  -2   5  15      627.51      642.74     51.40 o 
  -1   5  15      525.64      532.45     46.31 o 
   0   5  15      284.41      305.95     19.61 o 
   1   5  15      266.70      307.65     20.64 o 
   2   5  15       97.14      127.68     15.34 o 
   3   5  15       31.85       33.28     10.93 o 
   4   5  15        5.47        1.03     10.12 o 
  -5   6  15      684.77      690.83     41.96 o 
  -4   6  15      228.11      255.16     23.92 o 
  -3   6  15     1261.45     1207.65     34.64 o 
  -2   6  15     1051.41     1004.92     38.00 o 
  -1   6  15      217.06      217.79     19.06 o 
   0   6  15      347.34      415.45     34.33 o 
   1   6  15      161.70      168.79     16.75 o 
   2   6  15     1003.82     1027.17     75.97 o 
   3   6  15      198.93      169.12     18.46 o 
  -5   7  15        6.79       13.43      8.16 o 
  -4   7  15      419.68      453.07     30.30 o 
  -3   7  15       94.29      117.24     12.34 o 
  -2   7  15     1155.20     1073.43     75.78 o 
  -1   7  15     1040.70     1059.18     57.65 o 
   0   7  15      239.57      257.42     29.79 o 
   1   7  15     1243.12     1334.25     47.09 o 
   2   7  15      149.39      185.45     18.66 o 
   3   7  15      353.16      369.31     25.95 o 
  -5   8  15      149.64      145.92     17.58 o 
  -4   8  15       19.62       25.60      8.85 o 
  -3   8  15      171.96      197.11     15.13 o 
  -2   8  15       16.37       17.61      9.67 o 
  -1   8  15      219.15      225.49     27.94 o 
   0   8  15      167.82      169.06     17.05 o 
   1   8  15       95.87      108.24     15.26 o 
   2   8  15       60.53       78.64     14.78 o 
  -4   9  15        9.99        8.58      8.33 o 
  -3   9  15       27.47       22.81      8.53 o 
  -2   9  15        0.57        0.00     11.84 o 
  -1   9  15      274.97      382.14     35.72 o 
   0   9  15       31.31       35.91     11.50 o 
   1   9  15      374.03      467.81     27.43 o 
   2   9  15      188.69      201.53     27.85 o 
  -3  10  15      232.23      303.03     22.84 o 
  -2  10  15      340.93      389.73     36.55 o 
  -1  10  15        8.97       38.12     16.84 o 
   0  10  15        6.82        5.73     10.18 o 
   1  10  15       11.26       24.89     10.70 o 
  -6   0  16      151.09      122.51     24.52 o 
  -5   0  16      693.83      774.28     48.95 o 
  -4   0  16        1.08        0.00     10.09 o 
  -3   0  16     2381.86     2321.64     95.86 o 
  -2   0  16      532.97      486.79     34.70 o 
  -1   0  16      742.79      740.97     42.93 o 
   0   0  16      103.72       93.82     18.23 o 
   1   0  16      450.57      379.83     30.81 o 
   2   0  16      909.75      840.63     47.37 o 
   3   0  16       92.15       66.81     17.95 o 
  -6   1  16      283.94      311.12     26.46 o 
  -5   1  16       14.32       18.00      9.55 o 
  -4   1  16      258.27      263.25     20.25 o 
  -3   1  16        1.64        9.98      8.50 o 
  -2   1  16     1433.82     1365.79     48.99 o 
  -1   1  16      332.40      325.89     21.00 o 
   0   1  16      891.46      862.41     33.30 o 
   1   1  16      726.55      691.07     41.08 o 
   2   1  16       13.32        5.04      8.44 o 
   3   1  16       85.11       78.47     13.11 o 
  -6   2  16        1.51        0.00      8.14 o 
  -5   2  16       81.04       81.76     13.87 o 
  -4   2  16       16.09        4.63      8.60 o 
  -3   2  16      121.62      122.75     14.50 o 
  -2   2  16       50.74       45.25     10.16 o 
  -1   2  16      130.86      134.51     14.80 o 
   0   2  16        8.45        0.65      7.29 o 
   1   2  16      104.10       93.11     12.82 o 
   2   2  16        2.70        1.67     12.49 o 
   3   2  16       51.14       47.32     12.11 o 
  -6   3  16       32.58       52.40     11.90 o 
  -5   3  16        4.97        1.29      7.08 o 
  -4   3  16        2.14        0.00      7.76 o 
  -3   3  16       22.91       17.83      8.57 o 
  -2   3  16      173.71      164.14     16.14 o 
  -1   3  16      528.21      473.04     35.95 o 
   0   3  16       30.80       28.65      9.40 o 
   1   3  16     1046.76     1011.43     37.58 o 
   2   3  16      293.83      252.33     29.24 o 
   3   3  16      130.45      135.48     16.70 o 
  -5   4  16      158.01      174.82     14.86 o 
  -4   4  16        8.08       10.82      9.28 o 
  -3   4  16      657.31      646.90     29.99 o 
  -2   4  16      642.19      677.18     30.08 o 
  -1   4  16       52.30       33.97     16.75 o 
   0   4  16       68.59       61.71     11.65 o 
   1   4  16       59.51       53.76     17.12 o 
   2   4  16      556.13      561.74     33.26 o 
   3   4  16      143.90      143.51     17.44 o 
  -5   5  16        2.66        5.63      8.03 o 
  -4   5  16       58.39       66.54     10.55 o 
  -3   5  16        0.45        0.00     15.13 o 
  -2   5  16      317.36      333.74     22.16 o 
  -1   5  16      340.98      343.25     21.77 o 
   0   5  16      145.99      145.36     23.78 o 
   1   5  16      635.04      737.36     48.02 o 
   2   5  16       54.21       39.60     11.41 o 
   3   5  16      106.56      136.12     34.28 o 
  -5   6  16       46.09       44.83     10.19 o 
  -4   6  16       77.62       84.09     11.49 o 
  -3   6  16       23.70       30.89     10.78 o 
  -2   6  16       31.04       32.05     10.17 o 
  -1   6  16       10.34       20.16      9.24 o 
   0   6  16       90.71       80.96     20.36 o 
   1   6  16        1.18        0.00     14.16 o 
   2   6  16      137.02      129.84     16.87 o 
  -4   7  16        1.54        1.31      9.01 o 
  -3   7  16        6.67       18.91      9.93 o 
  -2   7  16      149.40      158.91     20.87 o 
  -1   7  16       75.31       51.45     17.21 o 
   0   7  16       27.96       39.60     16.47 o 
   1   7  16      365.56      362.62     24.29 o 
   2   7  16      148.24      162.78     23.09 o 
  -4   8  16       56.25       83.16     14.84 o 
  -3   8  16      201.86      226.26     33.63 o 
  -2   8  16      847.59      991.91     57.83 o 
  -1   8  16        1.08        2.59     12.31 o 
   0   8  16      222.94      271.48     32.57 o 
   1   8  16       23.81       27.37     10.74 o 
  -3   9  16       51.39       82.15     15.21 o 
  -2   9  16      125.52      128.71     23.50 o 
  -1   9  16      263.20      321.08     34.33 o 
   0   9  16        3.31       15.45     14.34 o 
  -5   1  17       29.81       27.29     10.92 o 
  -4   1  17       12.14       12.95      9.36 o 
  -3   1  17      105.62       98.23     14.13 o 
  -2   1  17      181.03      198.25     17.73 o 
  -1   1  17        2.00        3.03      7.42 o 
   0   1  17      233.37      241.27     18.58 o 
   1   1  17      282.30      308.38     25.95 o 
   2   1  17       50.28       39.25     11.06 o 
   3   1  17       40.91       10.27     15.54 o 
  -5   2  17       41.86       61.94     22.44 o 
  -4   2  17       24.33       12.76      8.99 o 
  -3   2  17      639.95      607.59     29.64 o 
  -2   2  17      323.61      259.44     49.04 o 
  -1   2  17      226.14      211.02     25.12 o 
   0   2  17       28.93       31.56      9.81 o 
   1   2  17      329.01      279.66     19.98 o 
   2   2  17      426.72      463.66     36.55 o 
  -5   3  17       18.47        9.33     10.10 o 
  -4   3  17       23.73       24.78     14.02 o 
  -3   3  17       12.64       10.06      8.48 o 
  -2   3  17      350.00      361.37     28.18 o 
  -1   3  17      379.09      403.11     23.79 o 
   0   3  17      329.51      353.25     22.76 o 
   1   3  17     1038.56     1016.62     56.17 o 
   2   3  17        0.94        0.00     12.68 o 
  -4   4  17       17.31       25.83     12.03 o 
  -3   4  17        9.92       19.25      9.47 o 
  -2   4  17      135.31      153.55     16.90 o 
  -1   4  17        0.62        0.00     13.97 o 
   0   4  17      249.68      308.45     24.89 o 
   1   4  17        4.87        0.00     12.49 o 
   2   4  17      196.20      216.80     28.87 o 
  -4   5  17        4.10        4.22     12.72 o 
  -3   5  17       59.10       62.99     13.05 o 
  -2   5  17      483.05      471.57     25.88 o 
  -1   5  17        4.37        0.00      7.46 o 
   0   5  17      632.19      608.93     43.40 o 
   1   5  17       93.23       91.33     23.22 o 
   2   5  17        4.67        8.33     16.75 o 
  -4   6  17      411.20      510.77     43.12 o 
  -3   6  17      966.10     1075.34     42.69 o 
  -2   6  17       10.63        7.35      9.35 o 
  -1   6  17      358.64      386.59     36.18 o 
   0   6  17        2.18        6.75     14.25 o 
   1   6  17      383.93      409.16     38.40 o 
  -3   7  17      138.62      137.75     23.13 o 
  -2   7  17      939.47      965.89     60.75 o 
  -1   7  17        0.86        3.79     13.32 o 
   0   7  17      464.53      575.99     43.77 o 
  -4   0  18      189.44      149.06     25.26 o 
  -3   0  18      728.08      725.80     46.63 o 
  -2   0  18        1.27       23.96     14.16 o 
  -1   0  18      512.91      534.35     38.58 o 
   0   0  18      296.23      333.47     31.64 o 
   1   0  18      738.98      793.07     47.74 o 
  -4   1  18       32.58       30.73     10.76 o 
  -3   1  18      318.42      286.79     22.11 o 
  -2   1  18      261.46      296.92     22.04 o 
  -1   1  18      174.16      181.95     17.89 o 
   0   1  18      427.57      419.73     53.90 o 
   1   1  18       41.34       54.38     13.93 o 
  -4   2  18       89.21      118.40     16.68 o 
  -3   2  18        2.42        3.53      9.05 o 
  -2   2  18       93.97       83.94     13.94 o 
  -1   2  18        1.23        1.48      8.84 o 
   0   2  18       25.41       24.34      9.94 o 
   1   2  18       18.40       18.98     10.44 o 
  -4   3  18        2.99        1.11     13.14 o 
  -3   3  18        0.35        2.82      8.68 o 
  -2   3  18      109.29      127.17     21.37 o 
  -1   3  18       32.03       37.33     13.93 o 
   0   3  18      273.75      312.79     34.84 o 
   1   3  18      336.28      359.57     34.33 o 
  -3   4  18      355.80      378.29     25.42 o 
  -2   4  18      198.73      175.35     18.11 o 
  -1   4  18      227.53      241.09     23.55 o 
   0   4  18        4.65        2.59     14.53 o 
   1   4  18      414.35      410.92     37.57 o 
  -3   5  18      122.45      127.87     24.71 o 
  -2   5  18      112.18       95.94     14.87 o 
  -1   5  18        0.04        0.00      8.82 o 
   0   5  18      313.33      263.61     31.74 o 
  -2   1  19      538.13      617.23     31.04 o 
  -1   1  19       67.78       78.06     14.59 o 
  -1   2  19      176.38      161.37     25.54 o 
                                                 
